# Supplementary material for: A synergistic strategy to develop photostable and bright dyes with long Stokes shift for nanoscopy
Source: Nat Commun. 2022 Apr 27;13:2264. doi: 10.1038/s41467-022-29547-3 (PMC9046415; doi:10.1038/s41467-022-29547-3)
Supplement: Supplementary file 4 — Source Data [file 41467_2022_29547_MOESM4_ESM.xlsx]

## Sheet: Figure 2d
	YL578	absorption at 580 nm
					average	S.E.M.	Normalized
	0 min	0.10191	0.10187	0.100273	0.101351	0.000718667	1	0.00709087
	20 min	0.09865	0.099035	0.093812	0.0971657	0.00223578	0.958705	0.0220598
	40 min	0.09348	0.094372	0.0892384	0.0923635	0.00208338	0.911323	0.0205561
	60 min	0.08811	0.09081	0.08391	0.08761	0.00246667	0.864422	0.0243379
	80 min	0.0842	0.08723	0.077103	0.0828443	0.00382756	0.8174	0.0377653
	RhB	Absorption at 560 nm
	0 min	0.08205	0.080732	0.085376	0.0827193	0.00177111	1	0.0214111
	20 min	0.06877	0.063744	0.066718	0.0664107	0.00177778	0.802844	0.0214917
	40 min	0.05653	0.05803	0.050819	0.0551263	0.00287156	0.666426	0.0347145
	60 min	0.0467	0.04471	0.04328	0.0448967	0.00120222	0.542759	0.0145338
	80 min	0.03468	0.033818	0.035282	0.0345933	0.000516889	0.418201	0.00624871

## Sheet: Figure 2e
		YL578	Fluorescence at 630 nm					Normalized
	DCM	7792	8007	8230	8009.67	146.889		1	0.018339
	MeCN	7801	7350	7676	7609	172.667		0.949977	0.0215573
	EtOH	7817	7530	7791	7712.67	121.778		0.96292	0.0152039
	PBS	5906	6203	6354	6154.33	165.556		0.768363	0.0206695
		RhB	Fluorescence at 578 nm
	DCM	6591	6002	5519	6037.33	369.111		1	0.0611381
	MeCN	2504	2791	2771	2688.67	123.111		0.44534	0.0203916
	EtOH	6187	6063	6136	6128.67	43.7778		1.01513	0.00725118
	PBS	1822	2010	2398	2076.67	214.222		0.343971	0.0354829

## Sheet: Figure 2f
	YL578	CH2Cl2	PBS		RhB	CH2Cl2	PBS
	0	0	1		0	2	0
	0.02441	1	0		0.02441	1	0
	0.04883	1	0		0.04883	0	0
	0.07324	0	1		0.07324	1	0
	0.09766	1	1		0.09766	3	0
	0.12207	0	1		0.12207	0	0
	0.14648	0	1		0.14648	0	0
	0.1709	0	1		0.1709	0	0
	0.19531	0	1		0.19531	1	0
	0.21973	2	2		0.21973	0	0
	0.24414	1	1		0.24414	0	0
	0.26855	2	2		0.26855	0	0
	0.29297	1	1		0.29297	2	1
	0.31738	2	2		0.31738	1	0
	0.3418	1	2		0.3418	0	0
	0.36621	0	0		0.36621	2	0
	0.39063	0	1		0.39063	0	1
	0.41504	3	0		0.41504	1	0
	0.43945	2	1		0.43945	1	0
	0.46387	1	1		0.46387	4	0
	0.48828	1	1		0.48828	1	0
	0.5127	0	1		0.5127	1	1
	0.53711	1	0		0.53711	2	0
	0.56152	0	0		0.56152	0	0
	0.58594	0	0		0.58594	0	0
	0.61035	1	0		0.61035	1	1
	0.63477	1	1		0.63477	1	0
	0.65918	0	0		0.65918	0	0
	0.68359	4	0		0.68359	1	0
	0.70801	0	1		0.70801	1	2
	0.73242	0	0		0.73242	2	2
	0.75684	0	2		0.75684	3	1
	0.78125	1	1		0.78125	1	0
	0.80566	2	0		0.80566	1	0
	0.83008	0	3		0.83008	1	0
	0.85449	1	1		0.85449	1	0
	0.87891	0	0		0.87891	0	0
	0.90332	0	2		0.90332	1	1
	0.92773	1	0		0.92773	2	1
	0.95215	0	1		0.95215	0	0
	0.97656	2	2		0.97656	0	0
	1.00098	0	0		1.00098	0	0
	1.02539	1	0		1.02539	2	1
	1.0498	1	0		1.0498	1	1
	1.07422	0	0		1.07422	0	1
	1.09863	1	0		1.09863	1	0
	1.12305	1	2		1.12305	1	2
	1.14746	1	0		1.14746	0	0
	1.17188	1	3		1.17188	1	0
	1.19629	0	0		1.19629	0	0
	1.2207	1	0		1.2207	2	1
	1.24512	2	1		1.24512	1	0
	1.26953	3	1		1.26953	0	0
	1.29395	0	0		1.29395	1	1
	1.31836	0	1		1.31836	1	0
	1.34277	0	1		1.34277	1	2
	1.36719	1	2		1.36719	0	0
	1.3916	2	2		1.3916	0	0
	1.41602	0	1		1.41602	0	0
	1.44043	0	0		1.44043	1	0
	1.46484	1	1		1.46484	1	1
	1.48926	0	1		1.48926	0	0
	1.51367	0	1		1.51367	0	0
	1.53809	1	0		1.53809	0	0
	1.5625	0	0		1.5625	2	2
	1.58691	1	1		1.58691	0	0
	1.61133	2	1		1.61133	1	0
	1.63574	1	0		1.63574	0	0
	1.66016	1	1		1.66016	0	2
	1.68457	0	0		1.68457	1	1
	1.70898	0	1		1.70898	0	1
	1.7334	1	1		1.7334	3	1
	1.75781	1	0		1.75781	2	0
	1.78223	0	1		1.78223	0	0
	1.80664	1	1		1.80664	0	1
	1.83105	0	2		1.83105	0	0
	1.85547	0	1		1.85547	1	0
	1.87988	3	3		1.87988	0	2
	1.9043	3	1		1.9043	1	1
	1.92871	1	0		1.92871	0	0
	1.95313	1	0		1.95313	3	0
	1.97754	0	1		1.97754	0	3
	2.00195	2	1		2.00195	2	1
	2.02637	3	0		2.02637	2	0
	2.05078	3	2		2.05078	2	1
	2.0752	3	3		2.0752	0	0
	2.09961	2	1		2.09961	1	2
	2.12402	0	0		2.12402	1	0
	2.14844	2	1		2.14844	1	0
	2.17285	2	1		2.17285	0	0
	2.19727	1	1		2.19727	2	0
	2.22168	0	0		2.22168	1	1
	2.24609	2	0		2.24609	1	0
	2.27051	0	0		2.27051	0	0
	2.29492	0	1		2.29492	4	0
	2.31934	1	1		2.31934	0	0
	2.34375	1	0		2.34375	0	0
	2.36816	3	1		2.36816	0	1
	2.39258	0	1		2.39258	0	3
	2.41699	0	0		2.41699	1	2
	2.44141	0	2		2.44141	0	3
	2.46582	1	1		2.46582	0	2
	2.49023	2	0		2.49023	3	1
	2.51465	1	1		2.51465	1	1
	2.53906	1	1		2.53906	1	0
	2.56348	2	0		2.56348	3	1
	2.58789	2	1		2.58789	2	1
	2.6123	0	2		2.6123	2	3
	2.63672	4	0		2.63672	3	2
	2.66113	1	2		2.66113	2	2
	2.68555	0	0		2.68555	1	3
	2.70996	1	2		2.70996	2	2
	2.73438	1	2		2.73438	2	3
	2.75879	1	1		2.75879	3	12
	2.7832	3	1		2.7832	2	6
	2.80762	3	2		2.80762	7	8
	2.83203	4	6		2.83203	2	7
	2.85645	3	1		2.85645	4	7
	2.88086	3	0		2.88086	8	5
	2.90527	4	1		2.90527	7	12
	2.92969	3	4		2.92969	8	17
	2.9541	2	2		2.9541	3	11
	2.97852	7	4		2.97852	12	17
	3.00293	0	8		3.00293	10	28
	3.02734	5	4		3.02734	13	19
	3.05176	3	5		3.05176	9	11
	3.07617	8	13		3.07617	9	19
	3.10059	8	9		3.10059	20	20
	3.125	9	3		3.125	15	25
	3.14941	2	11		3.14941	12	29
	3.17383	4	10		3.17383	23	27
	3.19824	3	15		3.19824	14	38
	3.22266	8	9		3.22266	26	35
	3.24707	9	15		3.24707	27	43
	3.27148	8	12		3.27148	18	46
	3.2959	11	14		3.2959	24	61
	3.32031	9	16		3.32031	23	48
	3.34473	15	12		3.34473	30	75
	3.36914	13	14		3.36914	35	50
	3.39355	20	24		3.39355	45	69
	3.41797	22	32		3.41797	37	69
	3.44238	20	19		3.44238	58	77
	3.4668	26	33		3.4668	41	84
	3.49121	33	23		3.49121	56	73
	3.51563	26	35		3.51563	53	84
	3.54004	20	34		3.54004	56	95
	3.56445	36	26		3.56445	70	106
	3.58887	28	40		3.58887	71	88
	3.61328	44	50		3.61328	70	117
	3.6377	33	48		3.6377	79	116
	3.66211	34	45		3.66211	94	124
	3.68652	38	48		3.68652	81	134
	3.71094	42	50		3.71094	104	149
	3.73535	44	50		3.73535	82	155
	3.75977	55	55		3.75977	85	172
	3.78418	51	76		3.78418	124	144
	3.80859	51	63		3.80859	118	155
	3.83301	55	78		3.83301	96	175
	3.85742	68	68		3.85742	135	177
	3.88184	56	82		3.88184	116	166
	3.90625	81	66		3.90625	117	201
	3.93066	74	91		3.93066	159	228
	3.95508	56	103		3.95508	141	182
	3.97949	62	90		3.97949	150	191
	4.00391	89	86		4.00391	144	220
	4.02832	96	80		4.02832	149	237
	4.05273	99	101		4.05273	131	218
	4.07715	109	97		4.07715	145	240
	4.10156	99	108		4.10156	177	256
	4.12598	108	106		4.12598	169	218
	4.15039	114	109		4.15039	167	239
	4.1748	138	130		4.1748	174	248
	4.19922	114	124		4.19922	171	263
	4.22363	116	134		4.22363	182	282
	4.24805	119	151		4.24805	176	275
	4.27246	117	138		4.27246	211	274
	4.29688	163	156		4.29688	187	259
	4.32129	147	162		4.32129	226	276
	4.3457	142	152		4.3457	211	274
	4.37012	168	166		4.37012	230	259
	4.39453	148	166		4.39453	249	279
	4.41895	135	177		4.41895	213	270
	4.44336	165	163		4.44336	219	290
	4.46777	159	198		4.46777	223	288
	4.49219	174	208		4.49219	214	289
	4.5166	169	188		4.5166	232	275
	4.54102	191	193		4.54102	225	254
	4.56543	194	188		4.56543	222	282
	4.58984	178	216		4.58984	242	260
	4.61426	184	189		4.61426	278	275
	4.63867	199	217		4.63867	256	265
	4.66309	206	223		4.66309	238	278
	4.6875	193	230		4.6875	252	282
	4.71191	195	211		4.71191	259	289
	4.73633	215	232		4.73633	269	258
	4.76074	203	236		4.76074	240	267
	4.78516	214	254		4.78516	249	285
	4.80957	215	208		4.80957	291	300
	4.83398	228	237		4.83398	265	298
	4.8584	232	244		4.8584	288	274
	4.88281	235	259		4.88281	245	286
	4.90723	236	259		4.90723	247	250
	4.93164	252	231		4.93164	288	253
	4.95605	235	275		4.95605	274	279
	4.98047	221	249		4.98047	277	246
	5.00488	255	234		5.00488	273	278
	5.0293	238	271		5.0293	289	277
	5.05371	250	222		5.05371	274	214
	5.07813	265	263		5.07813	271	288
	5.10254	253	262		5.10254	246	239
	5.12695	272	244		5.12695	271	249
	5.15137	256	270		5.15137	269	213
	5.17578	224	300		5.17578	300	236
	5.2002	242	264		5.2002	277	238
	5.22461	260	263		5.22461	294	233
	5.24902	242	228		5.24902	264	230
	5.27344	262	264		5.27344	283	185
	5.29785	229	259		5.29785	271	238
	5.32227	282	254		5.32227	273	180
	5.34668	264	266		5.34668	259	194
	5.37109	283	273		5.37109	248	210
	5.39551	279	287		5.39551	256	170
	5.41992	290	265		5.41992	234	181
	5.44434	265	259		5.44434	255	188
	5.46875	286	228		5.46875	254	181
	5.49316	259	275		5.49316	243	173
	5.51758	285	236		5.51758	257	172
	5.54199	267	288		5.54199	260	160
	5.56641	266	269		5.56641	226	139
	5.59082	272	262		5.59082	232	159
	5.61523	270	277		5.61523	229	145
	5.63965	255	266		5.63965	244	134
	5.66406	252	249		5.66406	258	156
	5.68848	275	294		5.68848	254	139
	5.71289	259	276		5.71289	261	145
	5.7373	259	236		5.7373	257	131
	5.76172	291	284		5.76172	250	142
	5.78613	252	280		5.78613	204	115
	5.81055	288	276		5.81055	238	150
	5.83496	300	284		5.83496	200	149
	5.85938	270	268		5.85938	230	138
	5.88379	252	263		5.88379	205	134
	5.9082	260	266		5.9082	241	123
	5.93262	268	232		5.93262	218	114
	5.95703	290	296		5.95703	227	101
	5.98145	251	239		5.98145	244	106
	6.00586	252	243		6.00586	224	109
	6.03027	230	271		6.03027	217	85
	6.05469	251	251		6.05469	259	114
	6.0791	257	268		6.0791	225	99
	6.10352	284	220		6.10352	234	100
	6.12793	242	263		6.12793	219	93
	6.15234	260	224		6.15234	212	89
	6.17676	274	243		6.17676	228	115
	6.20117	243	260		6.20117	218	92
	6.22559	280	244		6.22559	254	74
	6.25	251	226		6.25	192	78
	6.27441	270	234		6.27441	222	94
	6.29883	257	231		6.29883	233	104
	6.32324	255	257		6.32324	201	74
	6.34766	228	232		6.34766	199	79
	6.37207	274	247		6.37207	214	84
	6.39648	265	233		6.39648	222	93
	6.4209	232	210		6.4209	222	76
	6.44531	226	276		6.44531	201	94
	6.46973	242	227		6.46973	245	70
	6.49414	221	242		6.49414	206	71
	6.51855	260	258		6.51855	216	79
	6.54297	248	241		6.54297	242	60
	6.56738	233	238		6.56738	213	73
	6.5918	233	219		6.5918	189	78
	6.61621	228	225		6.61621	208	74
	6.64063	221	239		6.64063	215	66
	6.66504	268	221		6.66504	215	64
	6.68945	226	213		6.68945	193	56
	6.71387	236	252		6.71387	199	61
	6.73828	229	221		6.73828	196	58
	6.7627	218	219		6.7627	199	84
	6.78711	223	217		6.78711	221	49
	6.81152	220	201		6.81152	205	67
	6.83594	239	194		6.83594	190	71
	6.86035	221	171		6.86035	199	58
	6.88477	221	207		6.88477	180	68
	6.90918	242	183		6.90918	185	54
	6.93359	232	217		6.93359	187	52
	6.95801	214	207		6.95801	205	62
	6.98242	244	213		6.98242	193	69
	7.00684	209	209		7.00684	179	73
	7.03125	224	195		7.03125	160	77
	7.05566	236	224		7.05566	175	49
	7.08008	225	183		7.08008	179	53
	7.10449	215	176		7.10449	208	52
	7.12891	234	193		7.12891	187	52
	7.15332	229	212		7.15332	198	41
	7.17773	217	190		7.17773	174	44
	7.20215	233	180		7.20215	194	44
	7.22656	203	168		7.22656	172	61
	7.25098	212	194		7.25098	185	42
	7.27539	218	179		7.27539	176	56
	7.2998	207	197		7.2998	174	45
	7.32422	199	178		7.32422	184	39
	7.34863	215	183		7.34863	193	48
	7.37305	218	183		7.37305	167	55
	7.39746	188	172		7.39746	200	31
	7.42188	220	169		7.42188	160	48
	7.44629	224	198		7.44629	172	42
	7.4707	191	249		7.4707	162	47
	7.49512	195	182		7.49512	190	48
	7.51953	218	200		7.51953	178	35
	7.54395	206	209		7.54395	175	36
	7.56836	203	156		7.56836	199	43
	7.59277	233	193		7.59277	177	45
	7.61719	225	185		7.61719	169	42
	7.6416	190	174		7.6416	188	38
	7.66602	199	186		7.66602	186	41
	7.69043	208	163		7.69043	170	40
	7.71484	197	165		7.71484	164	39
	7.73926	217	191		7.73926	169	50
	7.76367	182	163		7.76367	165	41
	7.78809	195	173		7.78809	180	40
	7.8125	209	161		7.8125	173	35
	7.83691	204	170		7.83691	171	20
	7.86133	188	168		7.86133	159	35
	7.88574	202	179		7.88574	166	28
	7.91016	204	181		7.91016	145	34
	7.93457	213	196		7.93457	169	29
	7.95898	182	136		7.95898	177	28
	7.9834	208	169		7.9834	149	34
	8.00781	204	203		8.00781	166	28
	8.03223	194	169		8.03223	158	29
	8.05664	211	142		8.05664	152	34
	8.08105	189	169		8.08105	165	27
	8.10547	198	143		8.10547	141	32
	8.12988	183	142		8.12988	163	29
	8.1543	188	145		8.1543	166	27
	8.17871	169	153		8.17871	164	38
	8.20313	199	145		8.20313	169	25
	8.22754	168	169		8.22754	163	27
	8.25195	161	153		8.25195	158	41
	8.27637	176	145		8.27637	142	25
	8.30078	175	134		8.30078	153	23
	8.3252	180	125		8.3252	146	19
	8.34961	163	156		8.34961	165	22
	8.37402	171	161		8.37402	158	30
	8.39844	164	152		8.39844	170	16
	8.42285	190	141		8.42285	133	24
	8.44727	171	144		8.44727	145	27
	8.47168	182	134		8.47168	171	24
	8.49609	166	164		8.49609	148	30
	8.52051	202	131		8.52051	148	25
	8.54492	142	173		8.54492	149	23
	8.56934	183	160		8.56934	153	21
	8.59375	170	143		8.59375	161	27
	8.61816	195	149		8.61816	146	16
	8.64258	208	149		8.64258	139	23
	8.66699	169	183		8.66699	154	24
	8.69141	166	159		8.69141	139	25
	8.71582	156	145		8.71582	130	16
	8.74023	186	127		8.74023	154	18
	8.76465	150	135		8.76465	122	21
	8.78906	145	133		8.78906	139	20
	8.81348	139	140		8.81348	143	19
	8.83789	162	126		8.83789	127	14
	8.8623	148	110		8.8623	123	16
	8.88672	169	99		8.88672	149	23
	8.91113	161	112		8.91113	104	21
	8.93555	166	132		8.93555	121	20
	8.95996	162	138		8.95996	146	19
	8.98438	165	106		8.98438	118	21
	9.00879	170	135		9.00879	151	17
	9.0332	167	150		9.0332	141	14
	9.05762	153	128		9.05762	139	17
	9.08203	158	138		9.08203	125	17
	9.10645	178	134		9.10645	167	18
	9.13086	150	133		9.13086	132	17
	9.15527	176	142		9.15527	141	22
	9.17969	162	120		9.17969	150	16
	9.2041	153	139		9.2041	131	18
	9.22852	127	137		9.22852	134	16
	9.25293	142	152		9.25293	133	15
	9.27734	149	99		9.27734	138	17
	9.30176	165	140		9.30176	121	19
	9.32617	153	125		9.32617	120	23
	9.35059	159	115		9.35059	133	12
	9.375	153	136		9.375	119	17
	9.39941	147	111		9.39941	111	17
	9.42383	145	106		9.42383	119	18
	9.44824	149	118		9.44824	138	10
	9.47266	152	106		9.47266	121	15
	9.49707	147	112		9.49707	138	16
	9.52148	148	110		9.52148	113	18
	9.5459	158	114		9.5459	110	19
	9.57031	130	116		9.57031	123	16
	9.59473	146	103		9.59473	141	18
	9.61914	153	102		9.61914	114	14
	9.64355	151	128		9.64355	110	14
	9.66797	155	88		9.66797	117	17
	9.69238	150	130		9.69238	128	15
	9.7168	139	87		9.7168	121	13
	9.74121	149	98		9.74121	110	14
	9.76563	145	102		9.76563	122	16
	9.79004	153	124		9.79004	111	11
	9.81445	132	94		9.81445	119	8
	9.83887	135	97		9.83887	128	9
	9.86328	136	132		9.86328	116	11
	9.8877	110	105		9.8877	124	10
	9.91211	142	110		9.91211	113	10
	9.93652	125	118		9.93652	112	8
	9.96094	131	114		9.96094	109	15
	9.98535	148	101		9.98535	124	8
	10.0098	117	115		10.0098	90	8
	10.0342	139	105		10.0342	122	8
	10.0586	140	116		10.0586	134	12
	10.083	113	118		10.083	116	16
	10.1074	131	99		10.1074	110	2
	10.1318	127	103		10.1318	111	8
	10.1562	123	114		10.1562	126	8
	10.1807	138	95		10.1807	113	7
	10.2051	133	102		10.2051	109	6
	10.2295	115	92		10.2295	111	20
	10.2539	122	112		10.2539	117	20
	10.2783	126	81		10.2783	106	10
	10.3027	128	108		10.3027	113	7
	10.3271	134	125		10.3271	93	6
	10.3516	114	102		10.3516	108	11
	10.376	112	108		10.376	128	12
	10.4004	145	108		10.4004	117	8
	10.4248	144	91		10.4248	115	14
	10.4492	139	88		10.4492	102	9
	10.4736	130	103		10.4736	106	7
	10.498	110	101		10.498	112	16
	10.5225	146	79		10.5225	132	6
	10.5469	108	95		10.5469	96	12
	10.5713	122	91		10.5713	119	7
	10.5957	130	89		10.5957	112	11
	10.6201	115	104		10.6201	101	3
	10.6445	120	79		10.6445	111	13
	10.669	115	91		10.669	105	5
	10.6934	120	97		10.6934	97	7
	10.7178	130	68		10.7178	81	9
	10.7422	113	91		10.7422	94	8
	10.7666	137	86		10.7666	107	5
	10.791	116	86		10.791	110	11
	10.8154	131	98		10.8154	90	7
	10.8398	126	87		10.8398	115	9
	10.8643	112	96		10.8643	98	5
	10.8887	115	90		10.8887	128	4
	10.9131	115	85		10.9131	98	5
	10.9375	112	77		10.9375	88	9
	10.9619	115	81		10.9619	98	7
	10.9863	108	95		10.9863	85	6
	11.0107	125	71		11.0107	111	6
	11.0352	112	70		11.0352	107	3
	11.0596	107	93		11.0596	92	10
	11.084	129	85		11.084	106	6
	11.1084	122	74		11.1084	91	6
	11.1328	100	74		11.1328	90	6
	11.1572	100	86		11.1572	93	10
	11.1816	115	86		11.1816	104	8
	11.206	86	73		11.206	98	9
	11.2305	104	73		11.2305	92	6
	11.2549	140	86		11.2549	87	7
	11.2793	122	72		11.2793	85	5
	11.3037	100	92		11.3037	93	8
	11.3281	127	98		11.3281	102	4
	11.3525	93	84		11.3525	94	8
	11.377	104	73		11.377	78	4
	11.4014	103	94		11.4014	96	6
	11.4258	128	83		11.4258	78	7
	11.4502	105	68		11.4502	92	6
	11.4746	115	96		11.4746	86	3
	11.499	99	88		11.499	78	7
	11.5234	117	79		11.5234	88	4
	11.5479	92	52		11.5479	99	7
	11.5723	83	66		11.5723	100	7
	11.5967	99	73		11.5967	82	8
	11.6211	88	59		11.6211	84	10
	11.6455	110	78		11.6455	106	9
	11.6699	118	80		11.6699	85	4
	11.6943	112	62		11.6943	69	4
	11.7188	89	95		11.7188	89	6
	11.7432	89	67		11.7432	78	3
	11.7676	118	74		11.7676	81	2
	11.792	104	85		11.792	99	2
	11.8164	96	71		11.8164	85	6
	11.8408	93	54		11.8408	90	4
	11.8652	97	73		11.8652	70	6
	11.8896	108	82		11.8896	93	7
	11.9141	90	53		11.9141	93	2
	11.9385	91	61		11.9385	100	9
	11.9629	85	72		11.9629	89	1
	11.9873	88	63		11.9873	102	7
	12.0117	95	60		12.0117	69	4
	12.0361	103	67		12.0361	72	11
	12.0605	91	64		12.0605	86	4
	12.085	68	75		12.085	69	4
	12.1094	104	59		12.1094	87	1
	12.1338	108	60		12.1338	72	4
	12.1582	97	48		12.1582	90	6
	12.1826	96	71		12.1826	69	3
	12.207	88	60		12.207	81	2
	12.2315	86	59		12.2315	88	8
	12.2559	100	56		12.2559	55	2
	12.2803	107	49		12.2803	81	2
	12.3047	94	63		12.3047	85	4
	12.3291	94	67		12.3291	75	1
	12.3535	103	54		12.3535	76	4
	12.3779	83	61		12.3779	73	6
	12.4023	93	57		12.4023	87	4
	12.4268	94	64		12.4268	71	3
	12.4512	77	57		12.4512	65	4
	12.4756	92	62		12.4756	72	3
	12.5	99	60		12.5	69	3
	12.5244	82	51		12.5244	66	2
	12.5488	115	69		12.5488	74	3
	12.5732	86	68		12.5732	59	4
	12.5977	84	54		12.5977	80	4
	12.6221	92	68		12.6221	66	3
	12.6465	79	61		12.6465	64	3
	12.6709	90	62		12.6709	79	4
	12.6953	93	66		12.6953	78	4
	12.7197	97	56		12.7197	80	4
	12.7441	93	59		12.7441	81	6
	12.7685	89	69		12.7685	76	4
	12.793	77	66		12.793	68	5
	12.8174	98	66		12.8174	85	6
	12.8418	87	75		12.8418	78	8
	12.8662	61	62		12.8662	74	4
	12.8906	97	46		12.8906	78	1
	12.915	79	48		12.915	69	7
	12.9395	91	46		12.9395	75	4
	12.9639	82	42		12.9639	62	5
	12.9883	83	46		12.9883	68	2
	13.0127	73	63		13.0127	86	2
	13.0371	84	73		13.0371	74	0
	13.0615	77	72		13.0615	57	1
	13.0859	69	59		13.0859	64	4
	13.1104	79	50		13.1104	68	2
	13.1348	75	47		13.1348	53	3
	13.1592	67	60		13.1592	79	6
	13.1836	74	40		13.1836	70	5
	13.208	79	62		13.208	54	2
	13.2324	72	40		13.2324	81	2
	13.2568	90	39		13.2568	82	3
	13.2812	67	61		13.2812	66	5
	13.3057	81	51		13.3057	69	3
	13.3301	85	55		13.3301	66	1
	13.3545	78	52		13.3545	65	3
	13.3789	90	51		13.3789	68	4
	13.4033	77	51		13.4033	55	3
	13.4277	74	41		13.4277	56	3
	13.4521	69	40		13.4521	71	3
	13.4766	78	45		13.4766	63	4
	13.501	89	58		13.501	59	5
	13.5254	59	40		13.5254	54	3
	13.5498	78	44		13.5498	84	2
	13.5742	78	38		13.5742	60	2
	13.5986	70	48		13.5986	59	4
	13.623	76	56		13.623	49	0
	13.6475	77	55		13.6475	59	1
	13.6719	64	44		13.6719	62	2
	13.6963	65	58		13.6963	61	3
	13.7207	92	44		13.7207	57	7
	13.7451	58	38		13.7451	60	7
	13.7695	69	43		13.7695	61	2
	13.794	63	42		13.794	66	2
	13.8184	70	43		13.8184	51	2
	13.8428	72	58		13.8428	64	1
	13.8672	76	38		13.8672	74	2
	13.8916	85	54		13.8916	60	7
	13.916	80	31		13.916	63	2
	13.9404	74	43		13.9404	59	3
	13.9648	85	39		13.9648	57	0
	13.9893	78	43		13.9893	74	1
	14.0137	81	44		14.0137	53	3
	14.0381	91	35		14.0381	42	2
	14.0625	72	35		14.0625	63	2
	14.0869	61	47		14.0869	68	1
	14.1113	61	48		14.1113	68	4
	14.1357	67	42		14.1357	65	1
	14.1602	60	37		14.1602	44	3
	14.1846	64	40		14.1846	54	1
	14.209	58	46		14.209	49	4
	14.2334	61	37		14.2334	65	3
	14.2578	67	35		14.2578	55	2
	14.2822	56	43		14.2822	60	1
	14.3066	47	41		14.3066	63	2
	14.331	53	35		14.331	58	1
	14.3555	57	49		14.3555	58	4
	14.3799	51	42		14.3799	58	4
	14.4043	78	34		14.4043	49	2
	14.4287	59	31		14.4287	64	0
	14.4531	70	48		14.4531	58	4
	14.4775	69	34		14.4775	52	2
	14.502	65	40		14.502	59	1
	14.5264	63	49		14.5264	49	3
	14.5508	59	34		14.5508	49	1
	14.5752	70	42		14.5752	52	2
	14.5996	63	46		14.5996	63	2
	14.624	57	39		14.624	56	3
	14.6484	59	52		14.6484	37	1
	14.6729	67	41		14.6729	56	4
	14.6973	60	41		14.6973	45	0
	14.7217	53	37		14.7217	36	2
	14.7461	50	32		14.7461	42	0
	14.7705	59	34		14.7705	57	3
	14.7949	60	30		14.7949	57	1
	14.8193	51	43		14.8193	49	0
	14.8438	56	33		14.8438	49	3
	14.8682	50	31		14.8682	59	1
	14.8926	62	35		14.8926	43	3
	14.917	66	35		14.917	45	0
	14.9414	58	29		14.9414	54	1
	14.9658	63	29		14.9658	57	2
	14.9902	68	27		14.9902	47	2
	15.0146	55	23		15.0146	47	0
	15.0391	45	36		15.0391	38	3
	15.0635	64	35		15.0635	44	1
	15.0879	58	31		15.0879	52	2
	15.1123	56	27		15.1123	51	2
	15.1367	58	26		15.1367	53	3
	15.1611	56	34		15.1611	46	2
	15.1855	57	33		15.1855	42	1
	15.21	65	34		15.21	49	1
	15.2344	53	36		15.2344	44	1
	15.2588	67	29		15.2588	62	7
	15.2832	48	28		15.2832	34	0
	15.3076	45	45		15.3076	56	3
	15.332	54	39		15.332	53	1
	15.3565	51	37		15.3565	37	2
	15.3809	52	16		15.3809	50	0
	15.4053	52	34		15.4053	46	1
	15.4297	57	42		15.4297	48	0
	15.4541	51	31		15.4541	40	0
	15.4785	32	34		15.4785	48	3
	15.5029	63	34		15.5029	50	0
	15.5273	59	36		15.5273	40	0
	15.5518	43	27		15.5518	51	2
	15.5762	40	35		15.5762	42	1
	15.6006	48	37		15.6006	45	2
	15.625	56	27		15.625	47	1
	15.6494	45	36		15.6494	43	1
	15.6738	45	25		15.6738	51	1
	15.6982	44	30		15.6982	49	2
	15.7227	62	20		15.7227	45	3
	15.7471	50	21		15.7471	45	3
	15.7715	42	22		15.7715	41	0
	15.7959	42	26		15.7959	47	2
	15.8203	60	24		15.8203	40	5
	15.8447	61	28		15.8447	49	1
	15.8691	57	30		15.8691	46	2
	15.8935	54	28		15.8935	43	1
	15.918	48	27		15.918	39	3
	15.9424	48	30		15.9424	36	3
	15.9668	54	25		15.9668	32	3
	15.9912	65	28		15.9912	33	3
	16.0156	47	31		16.0156	51	2
	16.04	49	36		16.04	42	1
	16.0645	47	33		16.0645	48	2
	16.0889	41	28		16.0889	38	2
	16.1133	52	19		16.1133	34	2
	16.1377	48	24		16.1377	41	2
	16.1621	50	27		16.1621	40	1
	16.1865	38	26		16.1865	46	1
	16.2109	47	28		16.2109	42	1
	16.2354	55	25		16.2354	37	1
	16.2598	53	25		16.2598	36	2
	16.2842	49	20		16.2842	33	2
	16.3086	47	25		16.3086	41	4
	16.333	55	34		16.333	37	0
	16.3574	52	32		16.3574	44	1
	16.3818	38	26		16.3818	37	0
	16.4062	50	26		16.4062	39	1
	16.4307	61	23		16.4307	50	0
	16.4551	43	21		16.4551	40	2
	16.4795	51	18		16.4795	44	1
	16.5039	38	26		16.5039	37	0
	16.5283	49	15		16.5283	40	1
	16.5527	43	27		16.5527	30	1
	16.5771	45	20		16.5771	39	1
	16.6016	45	25		16.6016	38	0
	16.626	41	22		16.626	37	1
	16.6504	44	28		16.6504	46	1
	16.6748	41	31		16.6748	50	2
	16.6992	45	24		16.6992	34	0
	16.7236	38	20		16.7236	45	0
	16.748	45	24		16.748	32	0
	16.7725	35	23		16.7725	37	3
	16.7969	38	23		16.7969	45	0
	16.8213	41	20		16.8213	37	0
	16.8457	39	24		16.8457	40	2
	16.8701	30	25		16.8701	33	0
	16.8945	33	27		16.8945	33	0
	16.9189	39	25		16.9189	30	2
	16.9434	43	29		16.9434	31	1
	16.9678	40	22		16.9678	33	2
	16.9922	36	15		16.9922	29	0
	17.0166	35	24		17.0166	34	3
	17.041	36	17		17.041	43	1
	17.0654	45	29		17.0654	43	1
	17.0898	42	13		17.0898	35	1
	17.1143	45	29		17.1143	34	3
	17.1387	36	17		17.1387	34	1
	17.1631	31	32		17.1631	35	1
	17.1875	35	26		17.1875	27	3
	17.2119	55	17		17.2119	32	0
	17.2363	31	18		17.2363	28	1
	17.2607	51	22		17.2607	20	1
	17.2852	36	17		17.2852	39	2
	17.3096	53	18		17.3096	32	1
	17.334	31	19		17.334	31	1
	17.3584	38	14		17.3584	36	2
	17.3828	42	17		17.3828	37	0
	17.4072	49	18		17.4072	30	1
	17.4316	51	12		17.4316	28	0
	17.4561	28	15		17.4561	36	1
	17.4805	38	22		17.4805	44	2
	17.5049	41	17		17.5049	33	0
	17.5293	34	13		17.5293	33	0
	17.5537	34	20		17.5537	34	1
	17.5781	26	21		17.5781	28	1
	17.6025	39	26		17.6025	41	3
	17.627	38	21		17.627	29	3
	17.6514	35	31		17.6514	34	1
	17.6758	45	27		17.6758	34	4
	17.7002	36	21		17.7002	26	2
	17.7246	45	19		17.7246	40	2
	17.749	35	11		17.749	29	1
	17.7734	40	20		17.7734	33	0
	17.7979	34	26		17.7979	37	1
	17.8223	34	18		17.8223	24	0
	17.8467	37	12		17.8467	34	1
	17.8711	37	23		17.8711	27	2
	17.8955	37	14		17.8955	39	1
	17.9199	30	17		17.9199	29	0
	17.9443	35	21		17.9443	28	0
	17.9688	47	19		17.9688	33	1
	17.9932	33	14		17.9932	31	0
	18.0176	30	21		18.0176	36	0
	18.042	42	24		18.042	30	1
	18.0664	30	13		18.0664	21	0
	18.0908	36	15		18.0908	29	0
	18.1152	42	21		18.1152	19	1
	18.1396	29	14		18.1396	21	0
	18.1641	33	19		18.1641	25	0
	18.1885	32	22		18.1885	23	1
	18.2129	32	13		18.2129	32	0
	18.2373	41	18		18.2373	35	2
	18.2617	30	15		18.2617	23	3
	18.2861	33	12		18.2861	24	1
	18.3105	36	16		18.3105	28	1
	18.335	35	21		18.335	29	0
	18.3594	40	18		18.3594	29	1
	18.3838	34	16		18.3838	28	1
	18.4082	36	23		18.4082	42	0
	18.4326	32	10		18.4326	36	1
	18.457	35	15		18.457	21	0
	18.4814	33	23		18.4814	18	1
	18.5059	39	22		18.5059	27	2
	18.5303	35	23		18.5303	29	2
	18.5547	42	13		18.5547	28	0
	18.5791	33	16		18.5791	37	1
	18.6035	39	15		18.6035	24	0
	18.6279	32	11		18.6279	29	0
	18.6523	28	15		18.6523	23	0
	18.6768	38	15		18.6768	32	1
	18.7012	33	13		18.7012	25	1
	18.7256	38	17		18.7256	26	0
	18.75	39	18		18.75	21	0
	18.7744	36	15		18.7744	31	0
	18.7988	19	17		18.7988	33	1
	18.8232	27	12		18.8232	27	3
	18.8477	32	13		18.8477	36	0
	18.8721	30	13		18.8721	28	0
	18.8965	30	19		18.8965	20	0
	18.9209	26	10		18.9209	25	1
	18.9453	22	21		18.9453	26	2
	18.9697	24	12		18.9697	25	2
	18.9941	29	13		18.9941	24	0
	19.0186	27	17		19.0186	30	1
	19.043	30	13		19.043	22	0
	19.0674	30	13		19.0674	31	2
	19.0918	18	3		19.0918	24	0
	19.1162	30	14		19.1162	22	1
	19.1406	28	15		19.1406	26	1
	19.165	27	20		19.165	26	1
	19.1895	29	11		19.1895	23	3
	19.2139	27	13		19.2139	30	1
	19.2383	28	13		19.2383	24	1
	19.2627	24	14		19.2627	18	0
	19.2871	34	6		19.2871	24	0
	19.3115	29	11		19.3115	21	1
	19.3359	26	17		19.3359	23	1
	19.3604	15	5		19.3604	27	1
	19.3848	25	14		19.3848	12	1
	19.4092	22	6		19.4092	28	1
	19.4336	27	8		19.4336	22	2
	19.458	23	15		19.458	21	0
	19.4824	28	15		19.4824	18	0
	19.5068	29	12		19.5068	22	0
	19.5312	23	15		19.5312	24	0
	19.5557	27	16		19.5557	22	2
	19.5801	29	18		19.5801	22	0
	19.6045	25	12		19.6045	28	0
	19.6289	29	10		19.6289	24	1
	19.6533	41	8		19.6533	25	0
	19.6777	26	9		19.6777	21	0
	19.7021	23	10		19.7021	24	0
	19.7266	27	12		19.7266	15	0
	19.751	26	9		19.751	20	0
	19.7754	24	13		19.7754	26	0
	19.7998	25	8		19.7998	18	0
	19.8242	24	18		19.8242	33	2
	19.8486	20	15		19.8486	21	0
	19.873	30	14		19.873	15	2
	19.8975	26	10		19.8975	14	0
	19.9219	18	15		19.9219	19	4
	19.9463	26	13		19.9463	38	1
	19.9707	22	10		19.9707	21	0
	19.9951	36	7		19.9951	27	1
	20.0195	24	14		20.0195	23	1
	20.0439	21	15		20.0439	20	0
	20.0684	21	9		20.0684	23	2
	20.0928	18	13		20.0928	20	0
	20.1172	22	9		20.1172	17	0
	20.1416	26	18		20.1416	18	1
	20.166	23	7		20.166	20	0
	20.1904	26	14		20.1904	19	2
	20.2148	25	8		20.2148	19	0
	20.2393	18	13		20.2393	12	0
	20.2637	29	8		20.2637	20	1
	20.2881	28	8		20.2881	25	1
	20.3125	25	12		20.3125	19	2
	20.3369	24	10		20.3369	27	1
	20.3613	17	12		20.3613	28	2
	20.3857	21	8		20.3857	19	0
	20.4102	20	7		20.4102	18	2
	20.4346	25	10		20.4346	22	0
	20.459	25	8		20.459	16	1
	20.4834	26	8		20.4834	21	0
	20.5078	17	12		20.5078	22	1
	20.5322	22	9		20.5322	23	1
	20.5566	17	12		20.5566	17	1
	20.5811	20	20		20.5811	23	0
	20.6055	25	11		20.6055	22	0
	20.6299	25	8		20.6299	19	2
	20.6543	16	11		20.6543	16	0
	20.6787	12	8		20.6787	26	0
	20.7031	26	15		20.7031	14	0
	20.7275	22	9		20.7275	19	0
	20.752	20	16		20.752	22	0
	20.7764	19	11		20.7764	15	0
	20.8008	27	13		20.8008	13	3
	20.8252	21	11		20.8252	20	1
	20.8496	18	11		20.8496	19	1
	20.874	21	7		20.874	29	0
	20.8984	15	9		20.8984	22	0
	20.9229	22	4		20.9229	13	1
	20.9473	18	10		20.9473	16	2
	20.9717	18	15		20.9717	16	1
	20.9961	17	6		20.9961	28	0
	21.0205	15	13		21.0205	18	0
	21.0449	15	6		21.0449	19	0
	21.0693	15	7		21.0693	12	0
	21.0938	18	14		21.0938	21	1
	21.1182	21	11		21.1182	21	0
	21.1426	14	11		21.1426	15	1
	21.167	31	11		21.167	25	1
	21.1914	18	11		21.1914	21	0
	21.2158	17	7		21.2158	21	1
	21.2402	22	9		21.2402	21	1
	21.2646	25	3		21.2646	18	0
	21.2891	28	13		21.2891	23	1
	21.3135	19	10		21.3135	17	0
	21.3379	22	3		21.3379	16	0
	21.3623	17	7		21.3623	24	0
	21.3867	25	11		21.3867	12	0
	21.4111	18	10		21.4111	13	0
	21.4355	20	12		21.4355	14	1
	21.46	19	9		21.46	21	0
	21.4844	14	14		21.4844	16	0
	21.5088	15	6		21.5088	17	0
	21.5332	21	9		21.5332	16	2
	21.5576	23	6		21.5576	15	0
	21.582	15	8		21.582	19	3
	21.6064	15	12		21.6064	17	1
	21.6309	21	12		21.6309	18	0
	21.6553	14	5		21.6553	19	1
	21.6797	20	11		21.6797	19	0
	21.7041	25	11		21.7041	15	0
	21.7285	19	5		21.7285	12	1
	21.7529	19	6		21.7529	9	0
	21.7773	18	9		21.7773	16	0
	21.8018	15	7		21.8018	14	1
	21.8262	17	6		21.8262	4	1
	21.8506	11	11		21.8506	18	2
	21.875	19	8		21.875	21	0
	21.8994	19	11		21.8994	21	0
	21.9238	14	12		21.9238	16	0
	21.9482	11	7		21.9482	17	1
	21.9727	27	3		21.9727	21	0
	21.9971	21	9		21.9971	13	0
	22.0215	23	4		22.0215	15	0
	22.0459	12	3		22.0459	17	1
	22.0703	12	11		22.0703	14	2
	22.0947	19	6		22.0947	13	0
	22.1191	15	6		22.1191	22	0
	22.1436	9	4		22.1436	11	0
	22.168	22	5		22.168	21	1
	22.1924	25	9		22.1924	14	1
	22.2168	15	4		22.2168	18	0
	22.2412	18	12		22.2412	15	1
	22.2656	18	9		22.2656	22	0
	22.29	17	5		22.29	15	1
	22.3145	14	9		22.3145	11	2
	22.3389	19	6		22.3389	12	1
	22.3633	24	4		22.3633	13	1
	22.3877	16	9		22.3877	21	0
	22.4121	10	11		22.4121	18	0
	22.4365	23	11		22.4365	6	1
	22.4609	16	5		22.4609	12	0
	22.4854	16	5		22.4854	19	0
	22.5098	21	7		22.5098	16	0
	22.5342	16	8		22.5342	13	2
	22.5586	20	0		22.5586	13	2
	22.583	17	7		22.583	10	1
	22.6074	17	9		22.6074	6	1
	22.6318	21	6		22.6318	20	0
	22.6562	16	11		22.6562	13	2
	22.6807	15	3		22.6807	12	1
	22.7051	19	9		22.7051	12	1
	22.7295	14	8		22.7295	16	1
	22.7539	20	4		22.7539	10	0
	22.7783	12	10		22.7783	13	0
	22.8027	12	4		22.8027	9	0
	22.8271	16	8		22.8271	14	2
	22.8516	15	7		22.8516	11	1
	22.876	19	5		22.876	13	1
	22.9004	20	5		22.9004	9	3
	22.9248	14	6		22.9248	15	0
	22.9492	16	3		22.9492	7	0
	22.9736	12	7		22.9736	17	0
	22.998	23	6		22.998	8	2
	23.0225	18	2		23.0225	11	1
	23.0469	17	6		23.0469	7	1
	23.0713	10	5		23.0713	17	0
	23.0957	12	6		23.0957	17	0
	23.1201	15	4		23.1201	18	1
	23.1445	23	4		23.1445	8	2
	23.1689	10	12		23.1689	8	1
	23.1934	14	10		23.1934	22	0
	23.2178	18	4		23.2178	11	1
	23.2422	11	5		23.2422	10	0
	23.2666	19	2		23.2666	16	3
	23.291	12	5		23.291	6	1
	23.3154	17	8		23.3154	13	0
	23.3398	19	3		23.3398	12	0
	23.3643	9	3		23.3643	13	1
	23.3887	13	5		23.3887	17	0
	23.4131	18	8		23.4131	14	0
	23.4375	14	6		23.4375	15	0
	23.4619	12	4		23.4619	8	1
	23.4863	12	6		23.4863	17	1
	23.5107	14	8		23.5107	9	0
	23.5352	13	11		23.5352	10	1
	23.5596	20	4		23.5596	13	0
	23.584	14	4		23.584	12	1
	23.6084	11	4		23.6084	14	0
	23.6328	18	5		23.6328	12	0
	23.6572	12	6		23.6572	13	1
	23.6816	10	4		23.6816	15	0
	23.7061	13	7		23.7061	19	0
	23.7305	14	3		23.7305	10	0
	23.7549	12	13		23.7549	13	2
	23.7793	14	7		23.7793	14	1
	23.8037	18	9		23.8037	20	1
	23.8281	8	5		23.8281	6	0
	23.8525	13	5		23.8525	9	0
	23.877	8	1		23.877	12	0
	23.9014	6	5		23.9014	7	0
	23.9258	13	2		23.9258	7	1
	23.9502	11	5		23.9502	9	0
	23.9746	16	5		23.9746	15	0
	23.999	5	8		23.999	8	1
	24.0234	10	8		24.0234	14	0
	24.0479	12	4		24.0479	7	1
	24.0723	6	8		24.0723	12	1
	24.0967	5	4		24.0967	11	0
	24.1211	12	5		24.1211	6	1
	24.1455	12	6		24.1455	7	4
	24.1699	15	7		24.1699	12	1
	24.1943	21	5		24.1943	9	1
	24.2188	13	2		24.2188	10	0
	24.2432	4	7		24.2432	14	0
	24.2676	15	4		24.2676	9	1
	24.292	19	4		24.292	20	0
	24.3164	9	6		24.3164	6	1
	24.3408	15	5		24.3408	16	1
	24.3652	13	5		24.3652	12	0
	24.3896	7	7		24.3896	6	0
	24.4141	11	1		24.4141	17	1
	24.4385	6	3		24.4385	10	0
	24.4629	11	4		24.4629	14	1
	24.4873	6	2		24.4873	7	0
	24.5117	11	7		24.5117	10	0
	24.5361	13	5		24.5361	4	0
	24.5605	10	2		24.5605	11	0
	24.585	5	1		24.585	6	0
	24.6094	8	3		24.6094	11	1
	24.6338	13	9		24.6338	14	0
	24.6582	5	6		24.6582	10	1
	24.6826	5	1		24.6826	12	3
	24.707	8	5		24.707	11	0
	24.7314	13	5		24.7314	16	0
	24.7559	7	7		24.7559	8	0
	24.7803	11	3		24.7803	13	0
	24.8047	11	5		24.8047	8	0
	24.8291	12	3		24.8291	9	0
	24.8535	20	6		24.8535	6	1
	24.8779	10	3		24.8779	12	0
	24.9023	14	3		24.9023	13	1
	24.9268	7	7		24.9268	14	0
	24.9512	7	4		24.9512	18	0
	24.9756	10	3		24.9756	14	1
	25	11	9		25	14	0
	25.0244	6	9		25.0244	16	0
	25.0488	9	9		25.0488	14	1
	25.0732	7	1		25.0732	5	0
	25.0977	13	2		25.0977	7	0
	25.1221	11	6		25.1221	8	1
	25.1465	11	5		25.1465	13	0
	25.1709	11	6		25.1709	7	2
	25.1953	13	7		25.1953	6	1
	25.2197	8	3		25.2197	8	0
	25.2441	12	6		25.2441	10	0
	25.2686	10	4		25.2686	10	0
	25.293	6	5		25.293	8	0
	25.3174	13	1		25.3174	15	0
	25.3418	12	4		25.3418	9	1
	25.3662	14	2		25.3662	6	0
	25.3906	12	2		25.3906	10	0
	25.415	14	3		25.415	7	1
	25.4395	11	9		25.4395	9	0
	25.4639	9	1		25.4639	11	2
	25.4883	11	2		25.4883	5	0
	25.5127	10	3		25.5127	7	0
	25.5371	8	4		25.5371	9	2
	25.5615	12	1		25.5615	16	0
	25.5859	16	4		25.5859	6	0
	25.6104	5	4		25.6104	9	0
	25.6348	13	1		25.6348	5	1
	25.6592	12	9		25.6592	15	0
	25.6836	9	4		25.6836	7	0
	25.708	11	4		25.708	8	0
	25.7324	10	3		25.7324	8	2
	25.7568	9	4		25.7568	16	1
	25.7812	8	6		25.7812	12	0
	25.8057	8	5		25.8057	4	0
	25.8301	11	7		25.8301	9	0
	25.8545	7	2		25.8545	7	2
	25.8789	9	4		25.8789	10	0
	25.9033	14	3		25.9033	10	0
	25.9277	7	3		25.9277	9	2
	25.9521	6	2		25.9521	6	0
	25.9766	15	2		25.9766	11	0
	26.001	11	4		26.001	13	2
	26.0254	7	2		26.0254	12	0
	26.0498	9	4		26.0498	7	0
	26.0742	3	3		26.0742	14	1
	26.0986	8	2		26.0986	9	0
	26.123	7	5		26.123	12	0
	26.1475	9	2		26.1475	11	0
	26.1719	5	1		26.1719	5	1
	26.1963	11	2		26.1963	10	0
	26.2207	5	1		26.2207	11	0
	26.2451	6	5		26.2451	12	0
	26.2695	8	2		26.2695	11	1
	26.2939	3	7		26.2939	8	0
	26.3184	16	1		26.3184	10	1
	26.3428	8	1		26.3428	6	1
	26.3672	10	3		26.3672	10	1
	26.3916	11	4		26.3916	7	1
	26.416	4	4		26.416	8	0
	26.4404	13	9		26.4404	9	2
	26.4648	6	2		26.4648	11	0
	26.4893	11	4		26.4893	4	1
	26.5137	10	5		26.5137	7	1
	26.5381	8	3		26.5381	11	1
	26.5625	7	3		26.5625	5	0
	26.5869	12	3		26.5869	4	1
	26.6113	8	4		26.6113	8	0
	26.6357	9	2		26.6357	4	0
	26.6602	5	5		26.6602	7	2
	26.6846	6	5		26.6846	9	0
	26.709	12	0		26.709	3	0
	26.7334	8	4		26.7334	4	0
	26.7578	6	2		26.7578	6	0
	26.7822	11	2		26.7822	5	0
	26.8066	10	4		26.8066	3	0
	26.8311	7	4		26.8311	5	1
	26.8555	6	4		26.8555	6	1
	26.8799	11	6		26.8799	9	2
	26.9043	11	1		26.9043	6	1
	26.9287	9	3		26.9287	10	1
	26.9531	9	3		26.9531	10	1
	26.9775	6	1		26.9775	15	0
	27.002	7	3		27.002	4	2
	27.0264	10	4		27.0264	8	0
	27.0508	8	5		27.0508	5	1
	27.0752	6	1		27.0752	9	2
	27.0996	8	4		27.0996	8	1
	27.124	6	3		27.124	1	2
	27.1484	8	3		27.1484	10	0
	27.1729	13	3		27.1729	6	0
	27.1973	5	2		27.1973	7	0
	27.2217	5	4		27.2217	10	1
	27.2461	8	1		27.2461	3	0
	27.2705	9	4		27.2705	6	1
	27.2949	6	4		27.2949	4	0
	27.3193	4	2		27.3193	10	0
	27.3438	10	1		27.3438	7	1
	27.3682	3	1		27.3682	7	1
	27.3926	7	5		27.3926	8	0
	27.417	2	2		27.417	8	0
	27.4414	5	3		27.4414	6	0
	27.4658	7	2		27.4658	8	1
	27.4902	13	2		27.4902	5	0
	27.5146	5	3		27.5146	8	1
	27.5391	8	3		27.5391	5	1
	27.5635	5	3		27.5635	6	0
	27.5879	4	4		27.5879	9	0
	27.6123	10	5		27.6123	8	1
	27.6367	2	0		27.6367	8	2
	27.6611	6	3		27.6611	3	0
	27.6855	4	2		27.6855	5	1
	27.71	5	3		27.71	14	1
	27.7344	6	4		27.7344	7	0
	27.7588	10	1		27.7588	9	0
	27.7832	6	1		27.7832	6	0
	27.8076	6	2		27.8076	10	1
	27.832	7	5		27.832	3	2
	27.8564	4	1		27.8564	14	0
	27.8809	8	3		27.8809	6	1
	27.9053	6	2		27.9053	8	1
	27.9297	6	4		27.9297	2	1
	27.9541	6	3		27.9541	12	1
	27.9785	6	3		27.9785	4	1
	28.0029	5	3		28.0029	8	2
	28.0273	8	2		28.0273	11	1
	28.0518	7	1		28.0518	7	0
	28.0762	4	4		28.0762	7	0
	28.1006	10	2		28.1006	8	1
	28.125	7	3		28.125	4	0
	28.1494	6	6		28.1494	7	1
	28.1738	7	1		28.1738	7	1
	28.1982	7	0		28.1982	5	1
	28.2227	6	2		28.2227	4	1
	28.2471	4	3		28.2471	7	0
	28.2715	5	1		28.2715	3	1
	28.2959	5	3		28.2959	7	0
	28.3203	7	3		28.3203	3	2
	28.3447	11	7		28.3447	5	1
	28.3691	9	3		28.3691	6	1
	28.3936	7	2		28.3936	11	2
	28.418	7	0		28.418	9	0
	28.4424	3	2		28.4424	6	0
	28.4668	7	4		28.4668	6	0
	28.4912	4	2		28.4912	8	0
	28.5156	6	1		28.5156	6	0
	28.54	7	4		28.54	7	1
	28.5645	6	2		28.5645	5	2
	28.5889	9	2		28.5889	9	0
	28.6133	15	2		28.6133	3	0
	28.6377	5	4		28.6377	6	0
	28.6621	6	1		28.6621	2	0
	28.6865	5	0		28.6865	3	0
	28.7109	6	3		28.7109	9	2
	28.7354	9	2		28.7354	4	1
	28.7598	5	0		28.7598	8	1
	28.7842	8	1		28.7842	6	0
	28.8086	6	2		28.8086	3	1
	28.833	4	5		28.833	3	0
	28.8574	11	1		28.8574	7	1
	28.8818	1	2		28.8818	8	0
	28.9062	4	2		28.9062	6	1
	28.9307	6	3		28.9307	9	0
	28.9551	1	2		28.9551	7	0
	28.9795	3	3		28.9795	6	0
	29.0039	3	1		29.0039	4	0
	29.0283	5	3		29.0283	4	2
	29.0527	7	2		29.0527	10	1
	29.0771	5	3		29.0771	9	1
	29.1016	7	3		29.1016	4	1
	29.126	9	3		29.126	11	0
	29.1504	4	0		29.1504	5	0
	29.1748	4	2		29.1748	6	1
	29.1992	8	1		29.1992	5	0
	29.2236	12	3		29.2236	5	0
	29.248	5	1		29.248	5	0
	29.2725	2	3		29.2725	6	1
	29.2969	8	1		29.2969	6	1
	29.3213	6	1		29.3213	6	0
	29.3457	2	1		29.3457	4	0
	29.3701	4	3		29.3701	9	0
	29.3945	6	4		29.3945	3	1
	29.4189	7	0		29.4189	4	0
	29.4434	10	1		29.4434	9	0
	29.4678	4	3		29.4678	9	0
	29.4922	9	1		29.4922	4	0
	29.5166	6	3		29.5166	3	0
	29.541	6	2		29.541	3	0
	29.5654	6	1		29.5654	6	0
	29.5898	4	4		29.5898	4	1
	29.6143	5	2		29.6143	6	1
	29.6387	5	2		29.6387	3	0
	29.6631	6	1		29.6631	4	1
	29.6875	5	3		29.6875	1	0
	29.7119	5	3		29.7119	5	0
	29.7363	3	2		29.7363	4	0
	29.7607	4	3		29.7607	4	4
	29.7852	4	3		29.7852	7	0
	29.8096	6	0		29.8096	2	1
	29.834	5	3		29.834	10	0
	29.8584	6	1		29.8584	4	0
	29.8828	7	2		29.8828	3	0
	29.9072	8	4		29.9072	11	1
	29.9316	5	1		29.9316	3	1
	29.9561	5	2		29.9561	4	0
	29.9805	7	1		29.9805	3	1
	30.0049	5	2		30.0049	6	0
	30.0293	2	1		30.0293	5	0
	30.0537	7	2		30.0537	9	0
	30.0781	5	2		30.0781	6	0
	30.1025	4	1		30.1025	6	2
	30.127	6	3		30.127	4	1
	30.1514	3	3		30.1514	6	1
	30.1758	8	4		30.1758	6	0
	30.2002	4	2		30.2002	0	1
	30.2246	7	2		30.2246	5	0
	30.249	1	0		30.249	4	0
	30.2734	6	0		30.2734	6	0
	30.2979	3	1		30.2979	5	1
	30.3223	3	5		30.3223	3	0
	30.3467	4	1		30.3467	6	2
	30.3711	4	0		30.3711	3	1
	30.3955	4	1		30.3955	1	1
	30.4199	9	8		30.4199	6	0
	30.4443	2	2		30.4443	5	0
	30.4688	2	2		30.4688	9	0
	30.4932	6	2		30.4932	6	0
	30.5176	3	1		30.5176	4	0
	30.542	2	1		30.542	6	0
	30.5664	5	2		30.5664	3	1
	30.5908	5	4		30.5908	3	0
	30.6152	9	1		30.6152	3	0
	30.6396	8	3		30.6396	10	0
	30.6641	3	2		30.6641	4	2
	30.6885	4	3		30.6885	8	2
	30.7129	4	1		30.7129	3	0
	30.7373	5	2		30.7373	7	0
	30.7617	2	2		30.7617	2	1
	30.7861	5	1		30.7861	5	0
	30.8105	4	0		30.8105	3	0
	30.835	1	1		30.835	4	1
	30.8594	6	1		30.8594	7	0
	30.8838	6	1		30.8838	4	1
	30.9082	3	2		30.9082	5	0
	30.9326	4	0		30.9326	9	0
	30.957	2	3		30.957	6	1
	30.9814	2	3		30.9814	1	0
	31.0059	3	2		31.0059	3	0
	31.0303	4	3		31.0303	4	0
	31.0547	9	0		31.0547	4	1
	31.0791	5	3		31.0791	2	2
	31.1035	5	4		31.1035	2	0
	31.1279	3	3		31.1279	8	1
	31.1523	2	0		31.1523	3	0
	31.1768	6	0		31.1768	3	1
	31.2012	3	0		31.2012	5	0
	31.2256	5	2		31.2256	7	1
	31.25	4	2		31.25	5	0
	31.2744	1	0		31.2744	3	1
	31.2988	5	1		31.2988	4	0
	31.3232	8	1		31.3232	10	0
	31.3477	5	1		31.3477	1	1
	31.3721	10	1		31.3721	3	1
	31.3965	1	2		31.3965	3	2
	31.4209	1	1		31.4209	8	0
	31.4453	6	3		31.4453	4	0
	31.4697	10	5		31.4697	2	0
	31.4941	3	2		31.4941	2	1
	31.5186	6	1		31.5186	3	0
	31.543	7	1		31.543	1	0
	31.5674	3	2		31.5674	2	0
	31.5918	4	2		31.5918	3	0
	31.6162	2	2		31.6162	3	0
	31.6406	3	2		31.6406	2	1
	31.665	4	3		31.665	3	0
	31.6895	4	5		31.6895	0	1
	31.7139	5	1		31.7139	5	2
	31.7383	4	1		31.7383	4	1
	31.7627	4	1		31.7627	4	0
	31.7871	4	1		31.7871	5	0
	31.8115	6	3		31.8115	4	1
	31.8359	5	1		31.8359	2	0
	31.8604	8	2		31.8604	1	0
	31.8848	4	2		31.8848	2	1
	31.9092	2	3		31.9092	2	0
	31.9336	6	2		31.9336	1	0
	31.958	4	2		31.958	3	0
	31.9824	3	1		31.9824	6	0
	32.0068	1	3		32.0068	3	1
	32.0312	6	1		32.0312	0	0
	32.0557	4	2		32.0557	1	1
	32.0801	1	1		32.0801	5	2
	32.1045	4	1		32.1045	2	0
	32.1289	2	0		32.1289	3	1
	32.1533	7	2		32.1533	2	1
	32.1777	6	1		32.1777	2	0
	32.2022	7	2		32.2022	5	0
	32.2266	2	0		32.2266	5	0
	32.251	2	1		32.251	4	1
	32.2754	4	6		32.2754	0	1
	32.2998	4	1		32.2998	0	0
	32.3242	4	1		32.3242	5	0
	32.3486	5	0		32.3486	3	0
	32.373	6	2		32.373	1	1
	32.3975	2	4		32.3975	6	0
	32.4219	2	3		32.4219	5	1
	32.4463	2	1		32.4463	2	0
	32.4707	4	0		32.4707	5	1
	32.4951	9	3		32.4951	6	0
	32.5195	5	0		32.5195	3	0
	32.544	4	2		32.544	5	1
	32.5684	4	1		32.5684	3	0
	32.5928	3	2		32.5928	5	0
	32.6172	4	1		32.6172	7	1
	32.6416	2	3		32.6416	4	2
	32.666	2	2		32.666	3	0
	32.6904	2	2		32.6904	5	2
	32.7148	3	1		32.7148	2	2
	32.7393	5	0		32.7393	5	2
	32.7637	2	2		32.7637	3	0
	32.7881	5	0		32.7881	4	0
	32.8125	3	2		32.8125	5	1
	32.8369	2	0		32.8369	2	1
	32.8613	3	2		32.8613	2	2
	32.8857	5	6		32.8857	3	0
	32.9102	2	3		32.9102	1	0
	32.9346	4	1		32.9346	6	1
	32.959	5	1		32.959	4	1
	32.9834	4	3		32.9834	5	0
	33.0078	5	3		33.0078	2	0
	33.0322	6	2		33.0322	1	0
	33.0566	5	5		33.0566	4	0
	33.081	0	1		33.081	2	0
	33.1055	3	0		33.1055	3	1
	33.1299	4	4		33.1299	4	0
	33.1543	1	1		33.1543	2	2
	33.1787	4	2		33.1787	5	2
	33.2031	6	1		33.2031	3	1
	33.2275	3	0		33.2275	2	2
	33.252	1	3		33.252	2	0
	33.2764	3	2		33.2764	5	0
	33.3008	6	4		33.3008	2	1
	33.3252	7	3		33.3252	3	1
	33.3496	3	1		33.3496	7	0
	33.374	5	0		33.374	3	0
	33.3984	1	3		33.3984	5	0
	33.4228	7	2		33.4228	3	1
	33.4473	5	4		33.4473	3	1
	33.4717	3	1		33.4717	1	0
	33.4961	2	2		33.4961	5	0
	33.5205	9	3		33.5205	3	0
	33.5449	5	3		33.5449	11	0
	33.5693	4	1		33.5693	3	0
	33.5938	5	1		33.5938	2	1
	33.6182	3	2		33.6182	3	2
	33.6426	3	2		33.6426	1	0
	33.667	4	4		33.667	0	1
	33.6914	3	1		33.6914	2	0
	33.7158	2	2		33.7158	4	0
	33.7402	7	4		33.7402	5	1
	33.7647	5	2		33.7647	0	2
	33.7891	2	2		33.7891	3	0
	33.8135	3	2		33.8135	2	0
	33.8379	3	3		33.8379	8	0
	33.8623	1	1		33.8623	6	0
	33.8867	6	2		33.8867	0	0
	33.9111	2	3		33.9111	4	1
	33.9355	5	2		33.9355	1	0
	33.96	3	3		33.96	4	1
	33.9844	2	0		33.9844	1	0
	34.0088	1	1		34.0088	1	1
	34.0332	4	2		34.0332	6	0
	34.0576	2	0		34.0576	3	0
	34.082	4	3		34.082	3	0
	34.1065	3	3		34.1065	2	0
	34.1309	1	3		34.1309	2	2
	34.1553	3	3		34.1553	1	0
	34.1797	7	2		34.1797	1	0
	34.2041	6	3		34.2041	5	0
	34.2285	4	2		34.2285	4	1
	34.2529	4	1		34.2529	4	0
	34.2773	2	2		34.2773	3	0
	34.3018	4	2		34.3018	1	1
	34.3262	2	1		34.3262	2	1
	34.3506	5	2		34.3506	4	1
	34.375	6	2		34.375	4	0
	34.3994	3	0		34.3994	2	0
	34.4238	4	3		34.4238	4	0
	34.4482	1	0		34.4482	4	0
	34.4727	2	1		34.4727	5	0
	34.4971	2	2		34.4971	1	1
	34.5215	5	0		34.5215	3	1
	34.5459	3	3		34.5459	1	0
	34.5703	0	2		34.5703	3	0
	34.5947	1	3		34.5947	3	0
	34.6191	2	2		34.6191	3	0
	34.6435	5	1		34.6435	2	1
	34.668	1	3		34.668	1	0
	34.6924	1	2		34.6924	2	2
	34.7168	2	1		34.7168	5	1
	34.7412	2	2		34.7412	1	1
	34.7656	3	1		34.7656	3	1
	34.79	3	2		34.79	2	0
	34.8145	2	1		34.8145	5	0
	34.8389	4	0		34.8389	3	1
	34.8633	3	0		34.8633	3	1
	34.8877	4	1		34.8877	2	2
	34.9121	3	3		34.9121	2	1
	34.9365	7	1		34.9365	3	0
	34.9609	2	0		34.9609	4	0
	34.9853	3	0		34.9853	2	1
	35.0098	2	0		35.0098	3	0
	35.0342	6	1		35.0342	3	0
	35.0586	3	1		35.0586	3	0
	35.083	0	1		35.083	2	1
	35.1074	0	1		35.1074	2	1
	35.1318	5	0		35.1318	5	1
	35.1562	2	1		35.1562	1	1
	35.1807	4	1		35.1807	1	2
	35.2051	1	0		35.2051	6	1
	35.2295	3	0		35.2295	1	0
	35.2539	6	0		35.2539	4	1
	35.2783	3	4		35.2783	3	1
	35.3027	5	2		35.3027	5	1
	35.3272	1	1		35.3272	1	1
	35.3516	0	1		35.3516	0	0
	35.376	2	1		35.376	1	0
	35.4004	4	0		35.4004	4	1
	35.4248	6	1		35.4248	4	0
	35.4492	1	1		35.4492	4	0
	35.4736	4	1		35.4736	3	0
	35.498	7	0		35.498	6	0
	35.5225	6	1		35.5225	2	0
	35.5469	1	1		35.5469	0	1
	35.5713	1	0		35.5713	4	0
	35.5957	1	1		35.5957	0	0
	35.6201	1	1		35.6201	1	0
	35.6445	4	1		35.6445	0	1
	35.669	1	3		35.669	2	2
	35.6934	5	0		35.6934	3	0
	35.7178	2	3		35.7178	2	0
	35.7422	4	1		35.7422	4	0
	35.7666	3	1		35.7666	5	0
	35.791	1	1		35.791	2	1
	35.8154	2	3		35.8154	2	0
	35.8398	2	2		35.8398	2	0
	35.8643	2	2		35.8643	3	0
	35.8887	2	2		35.8887	3	1
	35.9131	2	2		35.9131	3	0
	35.9375	3	0		35.9375	5	2
	35.9619	4	0		35.9619	1	0
	35.9863	2	3		35.9863	2	0
	36.0107	4	1		36.0107	0	0
	36.0352	2	0		36.0352	1	1
	36.0596	6	1		36.0596	2	1
	36.084	4	1		36.084	0	0
	36.1084	4	0		36.1084	1	0
	36.1328	3	2		36.1328	4	0
	36.1572	2	1		36.1572	2	0
	36.1816	4	0		36.1816	4	1
	36.206	8	2		36.206	3	0
	36.2305	2	1		36.2305	1	0
	36.2549	3	0		36.2549	4	0
	36.2793	5	1		36.2793	2	0
	36.3037	4	0		36.3037	0	0
	36.3281	9	1		36.3281	3	0
	36.3525	2	0		36.3525	3	0
	36.377	1	2		36.377	4	0
	36.4014	2	0		36.4014	1	0
	36.4258	1	4		36.4258	2	0
	36.4502	3	0		36.4502	2	0
	36.4746	5	1		36.4746	2	0
	36.499	2	1		36.499	3	0
	36.5234	2	1		36.5234	1	1
	36.5478	0	0		36.5478	1	1
	36.5723	3	1		36.5723	2	0
	36.5967	4	1		36.5967	2	0
	36.6211	3	0		36.6211	7	0
	36.6455	3	1		36.6455	2	1
	36.6699	2	3		36.6699	1	1
	36.6943	3	0		36.6943	3	1
	36.7188	2	2		36.7188	2	0
	36.7432	3	0		36.7432	3	0
	36.7676	2	0		36.7676	0	0
	36.792	3	1		36.792	4	1
	36.8164	5	0		36.8164	4	1
	36.8408	4	0		36.8408	2	1
	36.8652	1	1		36.8652	0	0
	36.8897	2	1		36.8897	1	2
	36.9141	1	1		36.9141	2	0
	36.9385	1	0		36.9385	1	0
	36.9629	1	0		36.9629	1	0
	36.9873	3	2		36.9873	1	2
	37.0117	2	1		37.0117	3	0
	37.0361	1	3		37.0361	3	1
	37.0605	2	1		37.0605	5	0
	37.085	5	1		37.085	2	0
	37.1094	3	0		37.1094	2	0
	37.1338	2	0		37.1338	3	1
	37.1582	1	1		37.1582	0	0
	37.1826	0	1		37.1826	2	0
	37.207	2	2		37.207	1	1
	37.2315	2	2		37.2315	2	0
	37.2559	2	1		37.2559	3	1
	37.2803	1	1		37.2803	5	0
	37.3047	0	0		37.3047	2	0
	37.3291	0	0		37.3291	2	0
	37.3535	0	4		37.3535	0	1
	37.3779	2	0		37.3779	0	1
	37.4023	3	1		37.4023	3	1
	37.4268	1	1		37.4268	4	2
	37.4512	1	3		37.4512	3	1
	37.4756	1	0		37.4756	1	0
	37.5	2	2		37.5	2	0
	37.5244	4	1		37.5244	1	0
	37.5488	1	1		37.5488	5	0
	37.5732	1	0		37.5732	3	0
	37.5977	2	2		37.5977	2	0
	37.6221	3	1		37.6221	3	1
	37.6465	2	1		37.6465	2	2
	37.6709	4	1		37.6709	3	2
	37.6953	2	1		37.6953	3	0
	37.7197	1	0		37.7197	1	0
	37.7441	3	0		37.7441	2	0
	37.7685	3	0		37.7685	2	0
	37.793	1	0		37.793	0	0
	37.8174	2	0		37.8174	2	0
	37.8418	4	0		37.8418	2	2
	37.8662	2	1		37.8662	3	0
	37.8906	2	3		37.8906	0	1
	37.915	1	1		37.915	4	0
	37.9395	2	1		37.9395	2	0
	37.9639	3	0		37.9639	1	0
	37.9883	2	0		37.9883	1	0
	38.0127	5	0		38.0127	0	2
	38.0371	3	1		38.0371	2	0
	38.0615	3	2		38.0615	1	1
	38.0859	3	1		38.0859	2	0
	38.1103	4	0		38.1103	5	1
	38.1348	2	2		38.1348	3	1
	38.1592	0	0		38.1592	1	1
	38.1836	4	0		38.1836	2	0
	38.208	3	1		38.208	2	0
	38.2324	2	4		38.2324	4	1
	38.2568	5	0		38.2568	2	0
	38.2812	1	0		38.2812	3	0
	38.3057	1	2		38.3057	2	0
	38.3301	2	2		38.3301	2	0
	38.3545	2	2		38.3545	1	1
	38.3789	2	2		38.3789	2	1
	38.4033	5	0		38.4033	3	0
	38.4277	2	0		38.4277	3	0
	38.4522	4	1		38.4522	0	0
	38.4766	3	0		38.4766	2	0
	38.501	1	0		38.501	2	0
	38.5254	1	0		38.5254	3	0
	38.5498	2	2		38.5498	2	0
	38.5742	2	0		38.5742	0	0
	38.5986	5	0		38.5986	1	0
	38.623	4	0		38.623	0	1
	38.6475	2	0		38.6475	3	0
	38.6719	0	1		38.6719	4	1
	38.6963	7	0		38.6963	2	0
	38.7207	1	1		38.7207	0	1
	38.7451	2	1		38.7451	1	0
	38.7695	3	2		38.7695	0	0
	38.794	3	1		38.794	3	1
	38.8184	1	1		38.8184	2	0
	38.8428	3	0		38.8428	2	0
	38.8672	1	0		38.8672	3	2
	38.8916	1	0		38.8916	0	1
	38.916	0	1		38.916	4	1
	38.9404	3	3		38.9404	0	0
	38.9648	3	1		38.9648	2	0
	38.9893	1	2		38.9893	0	0
	39.0137	3	2		39.0137	2	0
	39.0381	4	2		39.0381	1	0
	39.0625	2	2		39.0625	4	0
	39.0869	2	1		39.0869	0	0
	39.1113	4	3		39.1113	3	0
	39.1357	2	0		39.1357	3	0
	39.1602	1	2		39.1602	0	0
	39.1846	2	0		39.1846	0	0
	39.209	0	1		39.209	2	0
	39.2334	1	1		39.2334	0	0
	39.2578	4	0		39.2578	6	1
	39.2822	2	0		39.2822	3	1
	39.3066	0	0		39.3066	4	1
	39.331	2	1		39.331	6	1
	39.3555	0	0		39.3555	1	0
	39.3799	1	2		39.3799	1	0
	39.4043	3	0		39.4043	2	1
	39.4287	1	0		39.4287	1	2
	39.4531	5	3		39.4531	5	0
	39.4775	4	2		39.4775	2	0
	39.502	3	1		39.502	3	0
	39.5264	1	2		39.5264	4	0
	39.5508	4	1		39.5508	5	1
	39.5752	4	0		39.5752	1	0
	39.5996	2	0		39.5996	5	0
	39.624	3	3		39.624	4	0
	39.6484	0	0		39.6484	4	0
	39.6728	1	0		39.6728	4	1
	39.6973	0	0		39.6973	3	0
	39.7217	2	1		39.7217	2	0
	39.7461	2	0		39.7461	2	0
	39.7705	3	1		39.7705	5	1
	39.7949	1	3		39.7949	5	1
	39.8193	1	1		39.8193	2	0
	39.8438	3	1		39.8438	1	1
	39.8682	0	2		39.8682	0	1
	39.8926	3	2		39.8926	1	0
	39.917	1	1		39.917	5	1
	39.9414	2	0		39.9414	5	0
	39.9658	2	0		39.9658	0	0
	39.9902	3	0		39.9902	4	2
	40.0147	0	1		40.0147	2	1
	40.0391	3	0		40.0391	2	0
	40.0635	5	1		40.0635	3	0
	40.0879	2	1		40.0879	3	2
	40.1123	2	2		40.1123	1	0
	40.1367	0	2		40.1367	3	1
	40.1611	5	4		40.1611	4	1
	40.1855	1	0		40.1855	1	0
	40.21	0	1		40.21	0	0
	40.2344	3	1		40.2344	2	0
	40.2588	0	2		40.2588	4	0
	40.2832	0	0		40.2832	2	0
	40.3076	4	1		40.3076	2	1
	40.332	2	1		40.332	2	0
	40.3565	7	1		40.3565	0	0
	40.3809	1	2		40.3809	1	0
	40.4053	2	0		40.4053	2	0
	40.4297	2	1		40.4297	3	1
	40.4541	3	0		40.4541	2	2
	40.4785	1	0		40.4785	3	3
	40.5029	1	0		40.5029	4	0
	40.5273	2	1		40.5273	1	2
	40.5518	0	1		40.5518	3	0
	40.5762	2	2		40.5762	1	0
	40.6006	1	0		40.6006	2	0
	40.625	1	1		40.625	2	1
	40.6494	1	2		40.6494	2	1
	40.6738	1	2		40.6738	3	2
	40.6982	4	1		40.6982	1	0
	40.7227	2	2		40.7227	1	0
	40.7471	0	2		40.7471	1	0
	40.7715	2	2		40.7715	2	1
	40.7959	0	0		40.7959	1	2
	40.8203	1	0		40.8203	2	1
	40.8447	1	0		40.8447	1	1
	40.8691	1	0		40.8691	1	0
	40.8935	1	0		40.8935	3	0
	40.918	4	1		40.918	0	1
	40.9424	0	2		40.9424	2	0
	40.9668	3	2		40.9668	2	1
	40.9912	5	1		40.9912	3	0
	41.0156	3	1		41.0156	1	0
	41.04	3	1		41.04	0	0
	41.0645	2	1		41.0645	1	0
	41.0889	1	1		41.0889	0	0
	41.1133	1	1		41.1133	0	0
	41.1377	0	1		41.1377	1	0
	41.1621	2	2		41.1621	0	2
	41.1865	3	3		41.1865	2	1
	41.2109	0	0		41.2109	0	0
	41.2353	2	3		41.2353	1	0
	41.2598	2	2		41.2598	0	0
	41.2842	1	1		41.2842	1	0
	41.3086	5	0		41.3086	2	0
	41.333	2	0		41.333	1	0
	41.3574	0	0		41.3574	2	0
	41.3818	1	0		41.3818	2	0
	41.4062	5	0		41.4062	2	0
	41.4307	3	3		41.4307	1	1
	41.4551	1	2		41.4551	2	1
	41.4795	3	0		41.4795	3	1
	41.5039	1	2		41.5039	2	1
	41.5283	0	0		41.5283	1	0
	41.5527	2	1		41.5527	0	1
	41.5772	2	2		41.5772	3	0
	41.6016	1	0		41.6016	1	1
	41.626	2	1		41.626	1	0
	41.6504	1	2		41.6504	1	0
	41.6748	2	0		41.6748	3	1
	41.6992	0	0		41.6992	0	0
	41.7236	1	1		41.7236	0	0
	41.748	1	0		41.748	2	0
	41.7725	2	0		41.7725	1	0
	41.7969	1	2		41.7969	1	0
	41.8213	1	0		41.8213	3	0
	41.8457	1	0		41.8457	2	0
	41.8701	3	1		41.8701	1	1
	41.8945	2	2		41.8945	2	2
	41.919	0	0		41.919	1	1
	41.9434	2	2		41.9434	2	0
	41.9678	3	1		41.9678	1	0
	41.9922	2	1		41.9922	1	0
	42.0166	1	0		42.0166	0	0
	42.041	4	0		42.041	1	0
	42.0654	3	3		42.0654	3	1
	42.0898	4	0		42.0898	1	0
	42.1143	0	3		42.1143	1	0
	42.1387	1	0		42.1387	4	0
	42.1631	2	0		42.1631	0	0
	42.1875	1	0		42.1875	3	0
	42.2119	2	1		42.2119	1	0
	42.2363	0	1		42.2363	1	0
	42.2607	3	0		42.2607	2	1
	42.2852	4	1		42.2852	0	1
	42.3096	0	3		42.3096	2	0
	42.334	4	1		42.334	0	0
	42.3584	1	1		42.3584	2	1
	42.3828	2	1		42.3828	2	0
	42.4072	0	0		42.4072	1	0
	42.4316	1	0		42.4316	0	0
	42.456	2	0		42.456	1	0
	42.4805	1	1		42.4805	2	0
	42.5049	0	0		42.5049	2	0
	42.5293	1	0		42.5293	1	1
	42.5537	1	0		42.5537	1	0
	42.5781	1	0		42.5781	1	2
	42.6025	3	0		42.6025	2	0
	42.627	1	1		42.627	1	0
	42.6514	4	2		42.6514	5	1
	42.6758	4	1		42.6758	5	0
	42.7002	0	2		42.7002	3	0
	42.7246	2	0		42.7246	1	0
	42.749	0	0		42.749	2	0
	42.7734	1	0		42.7734	2	0
	42.7978	0	2		42.7978	3	2
	42.8223	1	2		42.8223	1	0
	42.8467	2	3		42.8467	3	1
	42.8711	1	0		42.8711	1	0
	42.8955	0	0		42.8955	0	2
	42.9199	4	1		42.9199	2	1
	42.9443	1	1		42.9443	1	0
	42.9688	1	3		42.9688	0	1
	42.9932	1	1		42.9932	1	2
	43.0176	2	3		43.0176	0	2
	43.042	3	0		43.042	2	0
	43.0664	1	1		43.0664	1	0
	43.0908	1	0		43.0908	2	0
	43.1152	1	1		43.1152	2	0
	43.1397	0	0		43.1397	2	0
	43.1641	1	2		43.1641	0	1
	43.1885	1	0		43.1885	1	2
	43.2129	3	1		43.2129	0	0
	43.2373	1	1		43.2373	0	1
	43.2617	0	1		43.2617	1	1
	43.2861	0	1		43.2861	1	0
	43.3105	0	2		43.3105	0	1
	43.335	1	1		43.335	0	2
	43.3594	1	1		43.3594	1	0
	43.3838	1	1		43.3838	0	1
	43.4082	0	0		43.4082	0	0
	43.4326	2	1		43.4326	1	0
	43.457	1	2		43.457	0	0
	43.4815	2	0		43.4815	1	0
	43.5059	3	0		43.5059	2	2
	43.5303	0	2		43.5303	1	0
	43.5547	0	1		43.5547	1	1
	43.5791	3	0		43.5791	0	0
	43.6035	3	0		43.6035	0	0
	43.6279	4	0		43.6279	2	1
	43.6523	5	0		43.6523	1	0
	43.6768	1	1		43.6768	1	0
	43.7012	0	0		43.7012	0	0
	43.7256	4	0		43.7256	0	0
	43.75	0	0		43.75	3	1
	43.7744	1	1		43.7744	1	0
	43.7988	2	0		43.7988	2	1
	43.8232	0	2		43.8232	3	0
	43.8477	1	2		43.8477	1	0
	43.8721	1	1		43.8721	1	0
	43.8965	2	0		43.8965	0	0
	43.9209	1	1		43.9209	1	0
	43.9453	2	1		43.9453	0	0
	43.9697	1	1		43.9697	1	1
	43.9941	1	0		43.9941	1	0
	44.0185	2	1		44.0185	1	0
	44.043	4	1		44.043	2	0
	44.0674	2	0		44.0674	1	0
	44.0918	1	1		44.0918	0	1
	44.1162	4	1		44.1162	0	0
	44.1406	2	1		44.1406	3	1
	44.165	0	1		44.165	2	1
	44.1895	1	1		44.1895	1	0
	44.2139	1	1		44.2139	1	0
	44.2383	0	1		44.2383	2	0
	44.2627	1	0		44.2627	1	1
	44.2871	0	1		44.2871	1	0
	44.3115	0	0		44.3115	0	1
	44.3359	1	1		44.3359	2	0
	44.3603	1	0		44.3603	1	0
	44.3848	2	1		44.3848	1	0
	44.4092	2	1		44.4092	0	1
	44.4336	1	0		44.4336	1	0
	44.458	4	1		44.458	0	0
	44.4824	0	0		44.4824	1	0
	44.5068	3	1		44.5068	1	0
	44.5312	1	2		44.5312	1	1
	44.5557	0	2		44.5557	0	0
	44.5801	1	0		44.5801	3	1
	44.6045	1	3		44.6045	2	0
	44.6289	2	1		44.6289	1	0
	44.6533	1	0		44.6533	3	0
	44.6777	1	1		44.6777	0	0
	44.7022	1	2		44.7022	2	0
	44.7266	1	1		44.7266	2	1
	44.751	3	0		44.751	0	0
	44.7754	0	2		44.7754	0	0
	44.7998	1	1		44.7998	0	1
	44.8242	1	0		44.8242	1	0
	44.8486	2	1		44.8486	0	1
	44.873	3	3		44.873	0	0
	44.8975	0	1		44.8975	3	0
	44.9219	3	3		44.9219	0	0
	44.9463	1	1		44.9463	0	0
	44.9707	1	0		44.9707	1	0
	44.9951	0	0		44.9951	0	1
	45.0195	3	1		45.0195	2	0
	45.044	1	0		45.044	0	1
	45.0684	1	2		45.0684	0	0
	45.0928	4	0		45.0928	3	0
	45.1172	1	1		45.1172	2	0
	45.1416	1	0		45.1416	1	0
	45.166	3	0		45.166	3	0
	45.1904	1	1		45.1904	1	0
	45.2148	3	0		45.2148	1	0
	45.2393	0	0		45.2393	0	1
	45.2637	1	1		45.2637	2	0
	45.2881	0	1		45.2881	2	1
	45.3125	0	1		45.3125	2	0
	45.3369	0	1		45.3369	0	0
	45.3613	2	0		45.3613	2	0
	45.3857	1	0		45.3857	1	1
	45.4102	1	1		45.4102	0	0
	45.4346	1	0		45.4346	1	0
	45.459	0	0		45.459	4	1
	45.4834	0	2		45.4834	0	1
	45.5078	1	0		45.5078	2	0
	45.5322	1	1		45.5322	3	1
	45.5566	0	2		45.5566	1	0
	45.581	2	1		45.581	0	0
	45.6055	0	0		45.6055	2	1
	45.6299	0	0		45.6299	0	0
	45.6543	0	2		45.6543	2	1
	45.6787	3	0		45.6787	0	0
	45.7031	0	2		45.7031	0	0
	45.7275	1	0		45.7275	1	0
	45.752	0	0		45.752	4	0
	45.7764	2	1		45.7764	4	0
	45.8008	0	0		45.8008	0	0
	45.8252	3	0		45.8252	0	0
	45.8496	3	1		45.8496	2	0
	45.874	1	0		45.874	1	0
	45.8984	2	1		45.8984	1	0
	45.9228	1	2		45.9228	3	1
	45.9473	2	0		45.9473	0	0
	45.9717	0	0		45.9717	1	1
	45.9961	2	0		45.9961	1	0
	46.0205	0	0		46.0205	3	0
	46.0449	2	0		46.0449	2	0
	46.0693	1	0		46.0693	1	2
	46.0938	1	0		46.0938	0	0
	46.1182	2	2		46.1182	0	0
	46.1426	3	1		46.1426	0	0
	46.167	2	3		46.167	0	0
	46.1914	0	0		46.1914	1	1
	46.2158	0	4		46.2158	1	0
	46.2402	3	0		46.2402	4	0
	46.2647	1	2		46.2647	1	0
	46.2891	2	1		46.2891	1	0
	46.3135	2	1		46.3135	3	0
	46.3379	1	0		46.3379	1	0
	46.3623	1	1		46.3623	1	1
	46.3867	0	0		46.3867	0	1
	46.4111	1	1		46.4111	0	1
	46.4355	0	1		46.4355	0	0
	46.46	1	3		46.46	5	1
	46.4844	3	0		46.4844	1	0
	46.5088	2	2		46.5088	1	1
	46.5332	3	0		46.5332	0	0
	46.5576	0	1		46.5576	2	0
	46.582	2	2		46.582	0	0
	46.6065	1	2		46.6065	0	0
	46.6309	1	1		46.6309	2	1
	46.6553	3	0		46.6553	0	0
	46.6797	4	0		46.6797	0	0
	46.7041	0	1		46.7041	0	0
	46.7285	1	1		46.7285	1	1
	46.7529	2	0		46.7529	2	0
	46.7773	0	1		46.7773	0	0
	46.8018	1	0		46.8018	1	0
	46.8262	3	1		46.8262	1	0
	46.8506	2	1		46.8506	3	1
	46.875	5	0		46.875	2	1
	46.8994	5	0		46.8994	0	0
	46.9238	1	1		46.9238	1	0
	46.9482	0	0		46.9482	0	0
	46.9727	1	3		46.9727	0	0
	46.9971	0	2		46.9971	1	1
	47.0215	0	1		47.0215	0	1
	47.0459	1	0		47.0459	4	1
	47.0703	2	1		47.0703	1	0
	47.0947	0	1		47.0947	1	1
	47.1191	0	1		47.1191	2	0
	47.1435	0	0		47.1435	1	0
	47.168	4	1		47.168	0	0
	47.1924	3	0		47.1924	0	1
	47.2168	2	1		47.2168	0	1
	47.2412	3	0		47.2412	4	1
	47.2656	2	0		47.2656	1	0
	47.29	0	0		47.29	2	0
	47.3145	2	1		47.3145	2	3
	47.3389	0	0		47.3389	2	3
	47.3633	0	1		47.3633	1	0
	47.3877	2	1		47.3877	0	1
	47.4121	2	0		47.4121	0	1
	47.4365	1	0		47.4365	2	0
	47.4609	2	1		47.4609	0	2
	47.4853	2	1		47.4853	0	2
	47.5098	3	1		47.5098	2	1
	47.5342	2	0		47.5342	1	0
	47.5586	0	0		47.5586	0	1
	47.583	3	0		47.583	1	0
	47.6074	0	1		47.6074	1	0
	47.6318	1	0		47.6318	1	0
	47.6562	1	1		47.6562	2	1
	47.6807	1	1		47.6807	2	0
	47.7051	3	0		47.7051	0	0
	47.7295	2	0		47.7295	1	1
	47.7539	1	1		47.7539	2	0
	47.7783	0	2		47.7783	0	0
	47.8027	1	0		47.8027	1	0
	47.8272	2	0		47.8272	0	0
	47.8516	1	0		47.8516	2	0
	47.876	1	0		47.876	1	0
	47.9004	0	0		47.9004	0	1
	47.9248	1	1		47.9248	0	0
	47.9492	0	1		47.9492	1	1
	47.9736	0	3		47.9736	2	1
	47.998	0	1		47.998	1	1
	48.0225	2	3		48.0225	0	0
	48.0469	0	2		48.0469	2	2
	48.0713	2	1		48.0713	3	2
	48.0957	1	1		48.0957	1	1
	48.1201	3	1		48.1201	0	1
	48.1445	2	0		48.1445	0	0
	48.169	0	0		48.169	3	2
	48.1934	1	0		48.1934	3	0
	48.2178	1	1		48.2178	1	0
	48.2422	3	2		48.2422	4	0
	48.2666	1	1		48.2666	1	0
	48.291	0	0		48.291	2	1
	48.3154	3	0		48.3154	2	1
	48.3398	1	1		48.3398	1	0
	48.3643	3	0		48.3643	1	0
	48.3887	2	1		48.3887	0	0
	48.4131	0	0		48.4131	0	0
	48.4375	0	1		48.4375	2	0
	48.4619	1	1		48.4619	2	0
	48.4863	0	1		48.4863	0	0
	48.5107	1	2		48.5107	0	0
	48.5352	3	0		48.5352	1	1
	48.5596	3	1		48.5596	0	0
	48.584	1	2		48.584	0	0
	48.6084	1	3		48.6084	1	0
	48.6328	2	1		48.6328	0	0
	48.6572	1	0		48.6572	5	1
	48.6816	2	0		48.6816	2	1
	48.706	2	1		48.706	1	0
	48.7305	1	0		48.7305	1	1
	48.7549	2	0		48.7549	3	0
	48.7793	2	1		48.7793	4	1
[truncated: 49 more rows]

## Sheet: Figure 2g
		YL578	RhB
	0	0	0
	10	0.04201	0.01981
	20	0.10077	0.05335
	30	0.08513	0.1005
	40	0.18808	0.14972
	50	0.29381	0.22856
	60	0.36694	0.3291
	70	0.48866	0.43863
	80	0.60418	0.55098
	90	0.68776	0.49271

## Sheet: Figure 3a
YL578	1	2	3	4	5	6	7	8	9	10	average	S.E.M.	Normalized
0 min	22.712	21.021	20.311	19.157	17.917	17.853	15.959	15.96	17.828	19.184	18.7902	1.6868	1	0.0897702
1 min	16.171	16.767	22.662	19.636	20.298	18.212	17.811	16.818	20.261	17.377	18.6013	1.69036	0.989947	0.0899597
3 min	16.832	17.612	23.001	20.558	19.318	18.297	18.401	17.124	22.517	17.572	19.1232	1.78024	1.01772	0.094743
5 min	16.507	17.801	23.073	20.705	19.129	18.138	17.079	21.227	16.733	16.419	18.6811	1.88192	0.994194	0.100154
7 min	17.847	17.938	22.34	20.462	19.523	18.405	18.547	22.703	18.654	16.835	19.3254	1.54528	1.02848	0.0822386
10 min	19.329	21.218	19.268	20.853	16.571	17.931	22.199	19.407	18.201	18.496	19.3473	1.25756	1.02965	0.0669264
15 min	20.229	19.839	19.612	18.357	19.458	18.052	18.201	18.223	21.131	15.578	18.868	1.1858	1.00414	0.0631074
20 min	20.679	19.751	18.096	20.212	17.121	18.322	15.418	19.151	20.288	15.189	18.4227	1.5935	0.980442	0.0848048
25 min	18.621	21.357	20.662	17.886	20.436	17.475	18.037	19.692	17.969	18.309	19.0444	1.19388	1.01353	0.0635374
30 min	15.295	21.473	20.682	17.821	20.314	17.434	17.47	17.527	14.722	17.278	18.0016	1.69284	0.958031	0.0900916
RhB	1	2	3	4	5	6	7	8	9	10	average	S.E.M.	Normalized
0 min	11.749	8.626	10.8251	11.7832	13.937	9.841	12.9239	9.4886	10.712	15.3307	11.5216	1.62311	1	0.140875
1 min	8.736	8.606	10.6491	9.4127	8.32	9.681	9.6096	9.4666	8.557	9.152	9.219	0.5448	0.800149	0.0472851
3 min	6.433	6.267	4.8928	6.8387	4.831	4.448	7.0763	6.8937	6.217	5.3141	5.92116	0.839748	0.513918	0.0728847
5 min	3.993	3.789	4.5837	4.3143	4.5781	4.167	4.1523	4.1979	5.013	4.331	4.31193	0.25209	0.374248	0.0218798
7 min	2.247	2.522	3.355	3.7575	3.401	3.05	3.6717	4.4242	4.325	4.0411	3.47945	0.56445	0.301994	0.0489906
10 min	2.256	2.265	2.5124	2.8831	2.802	2.284	2.4816	2.4915	2.621	3.0822	2.56788	0.223356	0.222875	0.0193858
15 min	1.596	1.683	1.3827	2.0658	1.664	1.257	1.7556	1.8513	1.878	1.8304	1.69638	0.17984	0.147235	0.0156089
20 min	1.476	1.434	1.2034	1.6434	1.26	1.094	1.6236	1.5774	1.494	1.386	1.41918	0.146664	0.123176	0.0127295
25 min	1.32	1.235	1.1671	1.5928	1.445	1.061	1.452	1.3585	1.448	1.5895	1.36689	0.13857	0.118637	0.012027
30 min	1.041	1.182	1.0637	1.3893	1.37	0.967	1.1451	1.3002	1.263	1.507	1.22283	0.14307	0.106134	0.0124175

## Sheet: Figure 3f
		RhB-Halo	YL578-Halo	10-Halo
		25.191	97.469	27.489
		68.971	130.814	18.926
		38.5	134.697	13.201		average	S.E.M.
		117.902	118.772	12.583		69.0544	32.1174	1	0.465103
		19.077	87.605	25.735		101.354	42.2771	1.46774	0.612228
		19.32	154.53	37.923		33.0882	14.3774	0.479162	0.208203
		108.942	50.782	24.693
		55.27	32.913	13.734
		25.445	44.874	11.756
		102.739	90.495	17.263
		42.911	131.261	33.115
		80.738	89.278	32.236
		65.931	180.188	36.686
		19.558	170.778	42.327
		65.731	36.307	19.74
		21.999	143.716	25.722
		25.752	206.84	25.795
		72.239	66.608	19.293
		96.067	76.984	12.636
		72.481	53.023	54.083
		80.89	191.111	23.012
		57.906	42.019	32.692
		33.514	141.962	19.516
		109.336	40.619	18.393
		76.035	117.803	42.446
		64.662	106.295	49.323
		96.579	128.042	13.021
		82.647	100.127	66.319
		48.823	34.927	19.569
		41.644	186.028	11.627
		27.84	61.306	17.416
		67.639	137.623	13.558
		113.22	41.024	23.849
		119.802	45.516	25.04
		115.89	42.372	62.741
		94.45	124.452	13.661
		32.475	64.386	46.64
		102.753	47.88	22.225
		124.854	93.061	59.162
		38.669	141.163	13.719
		56.075	121.707	20.862
		145.464	33.253	38.014
		20.019	40.595	56.804
		112.96	136.973	15.94
		110.127	178.968	29.587
		22.959	167.453	18.019
		46.065	181.343	38.973
		46.509	122.03	24.978
		68.383	31.165	38.812
		106.264	37.572	17.417
		156.701	160.145	23.204
		27.018	65.121	18.75
		31.938	117.66	22.455
		37.867	34.818	52.128
		117.975	133.489	25.039
		56	97.214	52.362
		66.34	110.802	11.427
		90.065	198.407	23.649
		44.104	176.523	27.095
		18.775	52.684	57.382
		116.88	118.324	12.369
		18.5	62.573	51.946
		32.291	183.15	55.778
		18.625	98.147	33.783
		23.626	151.78	12.821
		57.195	41.745	42.277
		48.992	37.433	35.028
		128.328	107.392	11.823
		116.867	49.919	18.963
		36.479	173.958	42.095
		66.466	125.911	66.822
		137.322	78.685	54.769
		18.156	123.826	23.138
		32.275	83.813	55.111
		86.406	118.399	18.757
		21.76	30.379	54.25
		57.989	123.523	20.896
		67.531	138.347	11.829
		113.376	130.041	22
		115.232	67.142	37.746
		97.721	114.4	31.9
		96.086	72.999	56.7								0.465103
		18.51	41.611	42.164								0.612228
		18.562	128.065	31.855								0.208203
		19.717	76.163	42.183							1
		18.59	188.75	27.023							1.46774
		105.845	44.015	50.717							0.479162
		103.013	70.368	11.088		101.354	69.0544	33.0882
		109.22	120.076	40.453		42.2771	32.1174	14.3774
		72.124	146.862	56.937
		95.605	66.781	37.775
		76.023	32.764	45.864								0.612228
		57.301	148.518	58.633		87.3537	39.6201					0.465103
		62.12	54.891	49.325		69.0544	32.1174					0.208203
		97.977	63.92	39.237		23.4882	8.97223		101.354	42.2771	1.46774
		123.159	93.853	52.345					69.0544	32.1174	1
		124.07	98.414	57.146					33.0882	14.3774	0.479162
		94.621	185.935	62.938
		48.557	94.001	44.016
		96.327	64.926	76.561
		69.0544	101.354	33.0882
		32.1174	42.2771	14.3774

## Sheet: Figure 4b
		CPY-Halo			JF608-Halo				580CP-Halo		YL578-Halo
	1	1.00002	2.31753e-05		1.00089	0.00154372		1.00005	0.05345		1.00012	0.00011909
	2	0.682247	0.0519164		0.551066	0.0200064		0.46482	0.06195		0.907021	0.0295626
	3	0.463964	0.0569325		0.354316	0.0398867		0.30319	0.06756		0.848829	0.0322999
	4	0.315213	0.0516886		0.19788	0.0386188		0.17439	0.06916		0.774047	0.0670831
	5	0.228076	0.0441535		0.133623	0.0160958		0.12111	0.03867		0.714283	0.0622025
	6	0.181609	0.048316		0.0952696	0.0248531		0.08775	0.03067		0.648362	0.0535226
	7	0.123395	0.0455783		0.0373709	0.00966699		0.08497	0.00793		0.614276	0.103107
	8	0.0942746	0.0403831		0.0420955	0.0160412		0.05036	0.02659		0.542241	0.0876135
	9	0.0754951	0.0437073		0.0262923	0.0235512		0.04681	0.01404		0.488592	0.122309
	10	0.0610774	0.0350657		0.0136373	0.02584		0.04142	0.0058		0.44437	0.108725
	11	0.0463375	0.0264569		0.0151515	0.0262432		0.03118	0.00456		0.407209	0.125575
	12	0.0369404	0.0239308		0.0266182	0.00921679		0.0389	0.000713224		0.372694	0.11669
	13	0.0275869	0.0228449		0.0173797	0.0245422		0.03245	0.00762		0.335636	0.119372
	14	0.0180377	0.0159345		0.00597052	0.0167556		0.03348	0.01128		0.301555	0.0894935
	15	0.0123074	0.0197364		0.007	0.0312856		0.02859	0.00539		0.285113	0.113709
	16	0.0150026	0.0202682		0.00531884	0.0347859		0.02264	0.00466		0.240193	0.0971602
	17	0.0123186	0.0115619		0.00950683	0.00828126		0.03086	0.01019		0.230771	0.0860887
	18	0.0100907	0.0248693		0.0012	0.0268722		0.02773	0.00681		0.208523	0.0862814
	19	0.00599906	0.0221546		0.0123292	0.0159206		0.03433	0.01046		0.199464	0.0730106
	20	0.00749335	0.0148591		0.0057	0.0242137		0.01963	0.00579		0.182544	0.0718707

## Sheet: Figure 5g
		Fluorescence at 609 nm
					average	S.E.M.	Normalized
	0	46.1	49.06	52.18	49.1133	2.04444	0.0797812	0.00332106
	0.5	138.17	120.4	110.19	122.92	10.1667	0.199675	0.0165151
	1	218.65	191.2	170.28	193.377	16.8489	0.314127	0.0273699
	2	279.61	290.9	320.89	297.133	15.8378	0.482673	0.0257274
	3	402.63	402	370.77	391.8	14.02	0.636452	0.0227745
	4	440.53	482.9	512.2	478.543	25.3422	0.777361	0.0411667

## Sheet: Figure 5h
	Fluorescence at 607 nm
		1	2	3	average	S.E.M.	Normalized
	probe alone (5 μM)	193	170.8	180.7	181.5	7.66667	1	0.0422406
	Na+ (100 μM)	116.7	110.2	112.8	113.233	2.31111	0.623875	0.0127334
	K+ (100 μM)	214.9	210.9	200.7	208.833	5.42222	1.1506	0.0298745
	Cysteine (100 μM)	182.9	176.7	192	183.867	5.42222	1.01304	0.0298745
	Homocysteine (100 μM)	157.1	151.6	140.2	149.633	6.28889	0.824426	0.0346495
	GSH (1 mM)	214.6	219.5	220.3	218.133	2.35556	1.20184	0.0129783
	H2S (100 μM)	153.8	140.2	145.8	146.6	4.8	0.807713	0.0264463
	H2O2 (100 μM)	189.4	182.3	169.2	180.3	7.4	0.993388	0.0407713
	ONOO- (5 μM)	233.8	242.2	240.5	238.833	3.35556	1.31589	0.0184879
	HClO (5 μM)	156.3	159.8	164.2	160.1	2.73333	0.882094	0.0150597
	Butyrylcholinesterase (BchE, 10 mU/mL)	198.8	178.3	210.3	195.8	11.6667	1.07879	0.0642792
	Acetylcholinesterase (AchE, 10 mU/mL)	185.3	197.2	173.9	185.467	7.82222	1.02185	0.0430976
	Esterase (10 mU/mL)	224.3	220.8	213.6	219.567	3.97778	1.20973	0.0219161
	Nitroreductase (NTR, 400 mU/mL)	192.8	170.3	207.9	190.333	13.3556	1.04867	0.0735843
	Alkaline phosphatase (ALP, 5 mU/mL)	2208	1905	2441	2184.67	186.444	12.0367	1.02724

## Sheet: Figure 5i
	1	2	3	4	5	6	7	8	9	10	average	S.E.M.	normalized
HeLa	35.075	35.279	40.751	43.402	39.854	40.076	45.761	36.854	34.775	29.702	38.1529	3.8159	46.917	4.69245
HeLa + Na3VO4	13.085	16.746	17.07	13.508	14.123	12.644	15.808	12.81	15.917	14.429	14.614	1.417	17.971	1.7425
L02	0.942	0.688	1.003	0.937	0.666	1.01	0.642	0.799	0.817	0.628	0.8132	0.1286	1	0.158141

[truncated: 5 more sheets: Supplementary Fig. 9, Supplementary Fig. 11, Supplementary Fig. 13d, Supplementary Fig. 18b, Supplementary Fig. 21-27]
